# Supplementary material for: Anti-Inflammatory Effect of Palmatine Chloride on Lipopolysaccharide-Stimulated RAW 264.7 Mouse Macrophages via Calcium-CHOP Pathway
Source: Int J Mol Sci. 2026 Jun 24;27(13):5704. doi: 10.3390/ijms27135704 (PMC13362026; doi:10.3390/ijms27135704)
Supplement: Supplementary file 1 [file ijms-27-05704-s001.zip]

Archive with 2 entries (2 files):
- Supplementary Table S1.xlsx
- Supplementary Table S1.pdf
