# Supplementary material for: Anti-Inflammatory Effect of Palmatine Chloride on Lipopolysaccharide-Stimulated RAW 264.7 Mouse Macrophages via Calcium-CHOP Pathway
Source: Int J Mol Sci. 2026 Jun 24;27(13):5704. doi: 10.3390/ijms27135704 (PMC13362026; doi:10.3390/ijms27135704)
Supplement: Supplementary file 1 [file ijms-27-05704-s001.zip › Supplementary Table S1.xlsx]

## Sheet: Palmatine__963
No	Journal	Year	PMID	PDF Link
1	Lloydia	1977	144834	https://pubmed.ncbi.nlm.nih.gov/144834/
2	Lloydia	1977	331006	https://pubmed.ncbi.nlm.nih.gov/331006/
3	Lloydia	1977	895386	https://pubmed.ncbi.nlm.nih.gov/895386/
4	Lloydia	1976	957909	https://pubmed.ncbi.nlm.nih.gov/957909/
5	Journal of pharmaceutical sciences	1976	1255408	https://pubmed.ncbi.nlm.nih.gov/1255408/
6	Chemical & pharmaceutical bulletin	1991	1934166	https://pubmed.ncbi.nlm.nih.gov/1934166/
7	Zhongguo Zhong yao za zhi = Zhongguo zhongyao zazhi = China journal of Chinese materia medica	1990	2282171	https://pubmed.ncbi.nlm.nih.gov/2282171/
8	Zhongguo Zhong yao za zhi = Zhongguo zhongyao zazhi = China journal of Chinese materia medica	1989	2506894	https://pubmed.ncbi.nlm.nih.gov/2506894/
9	Journal of ethnopharmacology	1989	2747249	https://pubmed.ncbi.nlm.nih.gov/2747249/
10	Yao xue xue bao = Acta pharmaceutica Sinica	1989	2801141	https://pubmed.ncbi.nlm.nih.gov/2801141/
11	Gaoxiong yi xue ke xue za zhi = The Kaohsiung journal of medical sciences	1989	2810448	https://pubmed.ncbi.nlm.nih.gov/2810448/
12	Yao xue xue bao = Acta pharmaceutica Sinica	1989	2816389	https://pubmed.ncbi.nlm.nih.gov/2816389/
13	Journal of medicinal chemistry	1988	3286870	https://pubmed.ncbi.nlm.nih.gov/3286870/
14	Acta anatomica	1988	3369286	https://pubmed.ncbi.nlm.nih.gov/3369286/
15	European journal of biochemistry	1988	3402447	https://pubmed.ncbi.nlm.nih.gov/3402447/
16	Yao xue xue bao = Acta pharmaceutica Sinica	1986	3811932	https://pubmed.ncbi.nlm.nih.gov/3811932/
17	Yao xue xue bao = Acta pharmaceutica Sinica	1966	4287923	https://pubmed.ncbi.nlm.nih.gov/4287923/
18	Farmatsiia	1972	5018340	https://pubmed.ncbi.nlm.nih.gov/5018340/
19	Yao xue xue bao = Acta pharmaceutica Sinica	1965	5899010	https://pubmed.ncbi.nlm.nih.gov/5899010/
20	Pharmaceutisch weekblad	1966	5934972	https://pubmed.ncbi.nlm.nih.gov/5934972/
21	Journal of pharmaceutical sciences	1983	6191021	https://pubmed.ncbi.nlm.nih.gov/6191021/
22	Chemical & pharmaceutical bulletin	1982	7083413	https://pubmed.ncbi.nlm.nih.gov/7083413/
23	Yakugaku zasshi : Journal of the Pharmaceutical Society of Japan	1995	7473059	https://pubmed.ncbi.nlm.nih.gov/7473059/
24	Molekuliarnaia biologiia	1994	7533889	https://pubmed.ncbi.nlm.nih.gov/7533889/
25	Cancer letters	1995	7621428	https://pubmed.ncbi.nlm.nih.gov/7621428/
26	Japanese journal of pharmacology	1993	7679763	https://pubmed.ncbi.nlm.nih.gov/7679763/
27	Journal of chromatography. A	1994	7951991	https://pubmed.ncbi.nlm.nih.gov/7951991/
28	Zhongguo Zhong yao za zhi = Zhongguo zhongyao zazhi = China journal of Chinese materia medica	1993	8274207	https://pubmed.ncbi.nlm.nih.gov/8274207/
29	Journal of chromatography. A	1996	8680588	https://pubmed.ncbi.nlm.nih.gov/8680588/
30	Planta medica	1996	8720385	https://pubmed.ncbi.nlm.nih.gov/8720385/
31	African journal of medicine and medical sciences	1995	8798963	https://pubmed.ncbi.nlm.nih.gov/8798963/
32	Phytochemistry	1997	9004542	https://pubmed.ncbi.nlm.nih.gov/9004542/
33	Planta medica	1997	9225598	https://pubmed.ncbi.nlm.nih.gov/9225598/
34	Biochemistry	1997	9376359	https://pubmed.ncbi.nlm.nih.gov/9376359/
35	Zhongguo Zhong yao za zhi = Zhongguo zhongyao zazhi = China journal of Chinese materia medica	1996	9642405	https://pubmed.ncbi.nlm.nih.gov/9642405/
36	Biochemical pharmacology	1998	9802326	https://pubmed.ncbi.nlm.nih.gov/9802326/
37	Journal of chromatography. A	1998	9923080	https://pubmed.ncbi.nlm.nih.gov/9923080/
38	Planta medica	1998	9933992	https://pubmed.ncbi.nlm.nih.gov/9933992/
39	Life sciences	1999	10069523	https://pubmed.ncbi.nlm.nih.gov/10069523/
40	The Journal of antimicrobial chemotherapy	1999	10382888	https://pubmed.ncbi.nlm.nih.gov/10382888/
41	Archives of pharmacal research	1999	10549584	https://pubmed.ncbi.nlm.nih.gov/10549584/
42	Biological & pharmaceutical bulletin	1999	10549848	https://pubmed.ncbi.nlm.nih.gov/10549848/
43	Journal of agricultural and food chemistry	1999	10552394	https://pubmed.ncbi.nlm.nih.gov/10552394/
44	Analytical chemistry	2000	10655659	https://pubmed.ncbi.nlm.nih.gov/10655659/
45	Journal of chromatography. A	2000	10670817	https://pubmed.ncbi.nlm.nih.gov/10670817/
46	Analytical chemistry	2000	10695152	https://pubmed.ncbi.nlm.nih.gov/10695152/
47	Journal of pharmaceutical and biomedical analysis	1999	10701913	https://pubmed.ncbi.nlm.nih.gov/10701913/
48	Neurochemical research	2000	10761980	https://pubmed.ncbi.nlm.nih.gov/10761980/
49	Journal of agricultural and food chemistry	2000	10775349	https://pubmed.ncbi.nlm.nih.gov/10775349/
50	Journal of Tongji Medical University = Tong ji yi ke da xue xue bao	1998	10806810	https://pubmed.ncbi.nlm.nih.gov/10806810/
51	Pharmaceutica acta Helvetiae	2000	10812938	https://pubmed.ncbi.nlm.nih.gov/10812938/
52	Journal of economic entomology	2000	10826181	https://pubmed.ncbi.nlm.nih.gov/10826181/
53	Oral diseases	2000	11002412	https://pubmed.ncbi.nlm.nih.gov/11002412/
54	Phytochemistry	2000	11014297	https://pubmed.ncbi.nlm.nih.gov/11014297/
55	Analytical chemistry	2001	11217773	https://pubmed.ncbi.nlm.nih.gov/11217773/
56	Planta medica	2001	11270727	https://pubmed.ncbi.nlm.nih.gov/11270727/
57	Journal of natural products	2001	11473418	https://pubmed.ncbi.nlm.nih.gov/11473418/
58	Analytical chemistry	2001	11721903	https://pubmed.ncbi.nlm.nih.gov/11721903/
59	Zhong yao cai = Zhongyaocai = Journal of Chinese medicinal materials	2001	11799783	https://pubmed.ncbi.nlm.nih.gov/11799783/
60	Life sciences	2001	11833714	https://pubmed.ncbi.nlm.nih.gov/11833714/
61	IUBMB life	2001	11895082	https://pubmed.ncbi.nlm.nih.gov/11895082/
62	Yao xue xue bao = Acta pharmaceutica Sinica	1998	12017002	https://pubmed.ncbi.nlm.nih.gov/12017002/
63	Zhongguo Zhong yao za zhi = Zhongguo zhongyao zazhi = China journal of Chinese materia medica	1999	12205892	https://pubmed.ncbi.nlm.nih.gov/12205892/
64	Zhongguo Zhong yao za zhi = Zhongguo zhongyao zazhi = China journal of Chinese materia medica	1999	12212027	https://pubmed.ncbi.nlm.nih.gov/12212027/
65	European journal of biochemistry	2002	12423366	https://pubmed.ncbi.nlm.nih.gov/12423366/
66	Journal of agricultural and food chemistry	2002	12428952	https://pubmed.ncbi.nlm.nih.gov/12428952/
67	Life sciences	2002	12467905	https://pubmed.ncbi.nlm.nih.gov/12467905/
68	Bioscience, biotechnology, and biochemistry	2002	12506995	https://pubmed.ncbi.nlm.nih.gov/12506995/
69	Zhongguo Zhong yao za zhi = Zhongguo zhongyao zazhi = China journal of Chinese materia medica	2000	12512445	https://pubmed.ncbi.nlm.nih.gov/12512445/
70	Zhongguo Zhong yao za zhi = Zhongguo zhongyao zazhi = China journal of Chinese materia medica	2000	12515212	https://pubmed.ncbi.nlm.nih.gov/12515212/
71	World journal of gastroenterology	2003	12532460	https://pubmed.ncbi.nlm.nih.gov/12532460/
72	Rapid communications in mass spectrometry : RCM	2003	12590392	https://pubmed.ncbi.nlm.nih.gov/12590392/
73	Se pu = Chinese journal of chromatography	2002	12683007	https://pubmed.ncbi.nlm.nih.gov/12683007/
74	Planta medica	2003	12709895	https://pubmed.ncbi.nlm.nih.gov/12709895/
75	Journal of natural products	2003	12713397	https://pubmed.ncbi.nlm.nih.gov/12713397/
76	Zhongguo Zhong yao za zhi = Zhongguo zhongyao zazhi = China journal of Chinese materia medica	2002	12774328	https://pubmed.ncbi.nlm.nih.gov/12774328/
77	Photochemistry and photobiology	2003	12785057	https://pubmed.ncbi.nlm.nih.gov/12785057/
78	Journal of AOAC International	2003	12852562	https://pubmed.ncbi.nlm.nih.gov/12852562/
79	Di 1 jun yi da xue xue bao = Academic journal of the first medical college of PLA	2003	12865220	https://pubmed.ncbi.nlm.nih.gov/12865220/
80	Phytotherapy research : PTR	2003	12916091	https://pubmed.ncbi.nlm.nih.gov/12916091/
81	Comptes rendus hebdomadaires des seances de l'Academie des sciences	1959	13629961	https://pubmed.ncbi.nlm.nih.gov/13629961/
82	Archiv der Pharmazie und Berichte der Deutschen Pharmazeutischen Gesellschaft	1960	13685320	https://pubmed.ncbi.nlm.nih.gov/13685320/
83	Yao xue xue bao = Acta pharmaceutica Sinica	1965	14316670	https://pubmed.ncbi.nlm.nih.gov/14316670/
84	The American journal of Chinese medicine	2003	14587878	https://pubmed.ncbi.nlm.nih.gov/14587878/
85	Journal of agricultural and food chemistry	2003	14640583	https://pubmed.ncbi.nlm.nih.gov/14640583/
86	Phytochemistry	2004	15081299	https://pubmed.ncbi.nlm.nih.gov/15081299/
87	The Journal of pharmacy and pharmacology	2004	15099450	https://pubmed.ncbi.nlm.nih.gov/15099450/
88	Zhongguo Zhong yao za zhi = Zhongguo zhongyao zazhi = China journal of Chinese materia medica	2003	15139107	https://pubmed.ncbi.nlm.nih.gov/15139107/
89	Journal of chromatographic science	2004	15154983	https://pubmed.ncbi.nlm.nih.gov/15154983/
90	Journal of chromatography. A	2004	15281263	https://pubmed.ncbi.nlm.nih.gov/15281263/
91	Bioorganic & medicinal chemistry letters	2004	15341959	https://pubmed.ncbi.nlm.nih.gov/15341959/
92	Journal of pharmaceutical and biomedical analysis	2004	15351046	https://pubmed.ncbi.nlm.nih.gov/15351046/
93	Phytotherapy research : PTR	2004	15476305	https://pubmed.ncbi.nlm.nih.gov/15476305/
94	Journal of mass spectrometry : JMS	2004	15532075	https://pubmed.ncbi.nlm.nih.gov/15532075/
95	Journal of natural products	2004	15568768	https://pubmed.ncbi.nlm.nih.gov/15568768/
96	Archives of pharmacal research	2004	15595415	https://pubmed.ncbi.nlm.nih.gov/15595415/
97	Zhongguo Zhong yao za zhi = Zhongguo zhongyao zazhi = China journal of Chinese materia medica	2003	15617491	https://pubmed.ncbi.nlm.nih.gov/15617491/
98	Rapid communications in mass spectrometry : RCM	2005	15645506	https://pubmed.ncbi.nlm.nih.gov/15645506/
99	Zhongguo yi xue ke xue yuan xue bao. Acta Academiae Medicinae Sinicae	2004	15663220	https://pubmed.ncbi.nlm.nih.gov/15663220/
100	Journal of pharmaceutical and biomedical analysis	2005	15664741	https://pubmed.ncbi.nlm.nih.gov/15664741/
101	Journal of separation science	2005	15688637	https://pubmed.ncbi.nlm.nih.gov/15688637/
102	Bioorganic & medicinal chemistry	2005	15698803	https://pubmed.ncbi.nlm.nih.gov/15698803/
103	The Journal of veterinary medical science	2005	15750325	https://pubmed.ncbi.nlm.nih.gov/15750325/
104	The Journal of pharmacy and pharmacology	2005	15807993	https://pubmed.ncbi.nlm.nih.gov/15807993/
105	Journal of the American Society for Mass Spectrometry	2005	15907704	https://pubmed.ncbi.nlm.nih.gov/15907704/
106	Journal of pharmaceutical and biomedical analysis	2005	15925262	https://pubmed.ncbi.nlm.nih.gov/15925262/
107	Sheng wu gong cheng xue bao = Chinese journal of biotechnology	2004	15969129	https://pubmed.ncbi.nlm.nih.gov/15969129/
108	Journal of chromatography. A	2005	15974077	https://pubmed.ncbi.nlm.nih.gov/15974077/
109	Zhongguo Zhong yao za zhi = Zhongguo zhongyao zazhi = China journal of Chinese materia medica	2005	16011089	https://pubmed.ncbi.nlm.nih.gov/16011089/
110	Journal of pharmaceutical and biomedical analysis	2006	16061339	https://pubmed.ncbi.nlm.nih.gov/16061339/
111	Electrophoresis	2005	16167364	https://pubmed.ncbi.nlm.nih.gov/16167364/
112	Journal of pharmaceutical and biomedical analysis	2006	16293389	https://pubmed.ncbi.nlm.nih.gov/16293389/
113	Yao xue xue bao = Acta pharmaceutica Sinica	2005	16342690	https://pubmed.ncbi.nlm.nih.gov/16342690/
114	Zhongguo Zhong yao za zhi = Zhongguo zhongyao zazhi = China journal of Chinese materia medica	2005	16468373	https://pubmed.ncbi.nlm.nih.gov/16468373/
115	Bioorganic & medicinal chemistry letters	2006	16497501	https://pubmed.ncbi.nlm.nih.gov/16497501/
116	Chemical research in toxicology	2005	16533018	https://pubmed.ncbi.nlm.nih.gov/16533018/
117	Journal of pharmaceutical and biomedical analysis	2006	16549318	https://pubmed.ncbi.nlm.nih.gov/16549318/
118	Phytomedicine : international journal of phytotherapy and phytopharmacology	2006	16635741	https://pubmed.ncbi.nlm.nih.gov/16635741/
119	The Journal of pharmacy and pharmacology	2006	16640839	https://pubmed.ncbi.nlm.nih.gov/16640839/
120	International journal of biological macromolecules	2006	16678250	https://pubmed.ncbi.nlm.nih.gov/16678250/
121	Chemical research in toxicology	2006	16780351	https://pubmed.ncbi.nlm.nih.gov/16780351/
122	Journal of separation science	2006	16833085	https://pubmed.ncbi.nlm.nih.gov/16833085/
123	Yao xue xue bao = Acta pharmaceutica Sinica	2006	16856488	https://pubmed.ncbi.nlm.nih.gov/16856488/
124	Archives of pharmacal research	2006	17024849	https://pubmed.ncbi.nlm.nih.gov/17024849/
125	Plant foods for human nutrition (Dordrecht, Netherlands)	2006	17031605	https://pubmed.ncbi.nlm.nih.gov/17031605/
126	Zhong yao cai = Zhongyaocai = Journal of Chinese medicinal materials	2006	17059001	https://pubmed.ncbi.nlm.nih.gov/17059001/
127	Journal of separation science	2006	17069251	https://pubmed.ncbi.nlm.nih.gov/17069251/
128	Journal of pharmaceutical and biomedical analysis	2007	17084577	https://pubmed.ncbi.nlm.nih.gov/17084577/
129	Bioorganic & medicinal chemistry letters	2007	17127054	https://pubmed.ncbi.nlm.nih.gov/17127054/
130	Biophysical chemistry	2007	17156912	https://pubmed.ncbi.nlm.nih.gov/17156912/
131	Yao xue xue bao = Acta pharmaceutica Sinica	2006	17184122	https://pubmed.ncbi.nlm.nih.gov/17184122/
132	Zhongguo Zhong yao za zhi = Zhongguo zhongyao zazhi = China journal of Chinese materia medica	2006	17225535	https://pubmed.ncbi.nlm.nih.gov/17225535/
133	Planta medica	1993	17230366	https://pubmed.ncbi.nlm.nih.gov/17230366/
134	Planta medica	1999	17260290	https://pubmed.ncbi.nlm.nih.gov/17260290/
135	Chemistry & biodiversity	2007	17311227	https://pubmed.ncbi.nlm.nih.gov/17311227/
136	Analytical chemistry	2007	17338504	https://pubmed.ncbi.nlm.nih.gov/17338504/
137	Planta medica	1984	17340259	https://pubmed.ncbi.nlm.nih.gov/17340259/
138	Planta medica	1982	17396979	https://pubmed.ncbi.nlm.nih.gov/17396979/
139	Planta medica	1981	17401974	https://pubmed.ncbi.nlm.nih.gov/17401974/
140	Planta medica	1983	17404995	https://pubmed.ncbi.nlm.nih.gov/17404995/
141	Planta medica	1983	17404996	https://pubmed.ncbi.nlm.nih.gov/17404996/
142	Biochimica et biophysica acta	2007	17434677	https://pubmed.ncbi.nlm.nih.gov/17434677/
143	Journal of chromatography. A	2007	17451725	https://pubmed.ncbi.nlm.nih.gov/17451725/
144	Analytica chimica acta	2007	17512816	https://pubmed.ncbi.nlm.nih.gov/17512816/
145	Rapid communications in mass spectrometry : RCM	2007	17534853	https://pubmed.ncbi.nlm.nih.gov/17534853/
146	Journal of separation science	2007	17536728	https://pubmed.ncbi.nlm.nih.gov/17536728/
147	Journal of chromatography. B, Analytical technologies in the biomedical and life sciences	2007	17537686	https://pubmed.ncbi.nlm.nih.gov/17537686/
148	Photochemistry and photobiology	2007	17645667	https://pubmed.ncbi.nlm.nih.gov/17645667/
149	FEBS letters	2007	17692848	https://pubmed.ncbi.nlm.nih.gov/17692848/
150	Journal of biochemical and biophysical methods	2008	17804078	https://pubmed.ncbi.nlm.nih.gov/17804078/
151	Biopharmaceutics & drug disposition	2007	17891749	https://pubmed.ncbi.nlm.nih.gov/17891749/
152	Journal of mass spectrometry : JMS	2008	17968851	https://pubmed.ncbi.nlm.nih.gov/17968851/
153	Journal of natural products	2007	17994701	https://pubmed.ncbi.nlm.nih.gov/17994701/
154	Electrophoresis	2008	18081205	https://pubmed.ncbi.nlm.nih.gov/18081205/
155	Photochemistry and photobiology	2008	18173721	https://pubmed.ncbi.nlm.nih.gov/18173721/
156	British journal of pharmacology	2008	18204477	https://pubmed.ncbi.nlm.nih.gov/18204477/
157	Journal of chromatography. B, Analytical technologies in the biomedical and life sciences	2008	18258496	https://pubmed.ncbi.nlm.nih.gov/18258496/
158	Biomedical chromatography : BMC	2008	18318017	https://pubmed.ncbi.nlm.nih.gov/18318017/
159	Archives of biochemistry and biophysics	2008	18387354	https://pubmed.ncbi.nlm.nih.gov/18387354/
160	Analytica chimica acta	2008	18395058	https://pubmed.ncbi.nlm.nih.gov/18395058/
161	Chemistry & biodiversity	2008	18421749	https://pubmed.ncbi.nlm.nih.gov/18421749/
162	Electrophoresis	2008	18425753	https://pubmed.ncbi.nlm.nih.gov/18425753/
163	Phytochemical analysis : PCA	2008	18446771	https://pubmed.ncbi.nlm.nih.gov/18446771/
164	Proceedings of the National Academy of Sciences of the United States of America	2008	18492807	https://pubmed.ncbi.nlm.nih.gov/18492807/
165	Phytotherapy research : PTR	2008	18618524	https://pubmed.ncbi.nlm.nih.gov/18618524/
166	Yao xue xue bao = Acta pharmaceutica Sinica	2008	18630268	https://pubmed.ncbi.nlm.nih.gov/18630268/
167	Zhongguo Zhong yao za zhi = Zhongguo zhongyao zazhi = China journal of Chinese materia medica	2008	18652357	https://pubmed.ncbi.nlm.nih.gov/18652357/
168	Journal of natural products	2008	18671433	https://pubmed.ncbi.nlm.nih.gov/18671433/
169	Magnetic resonance in chemistry : MRC	2008	18781707	https://pubmed.ncbi.nlm.nih.gov/18781707/
170	DNA and cell biology	2008	18788977	https://pubmed.ncbi.nlm.nih.gov/18788977/
171	Journal of chromatography. A	2008	18804774	https://pubmed.ncbi.nlm.nih.gov/18804774/
172	Electrophoresis	2008	19016505	https://pubmed.ncbi.nlm.nih.gov/19016505/
173	Archives of pharmacal research	2008	19023536	https://pubmed.ncbi.nlm.nih.gov/19023536/
174	Talanta	2009	19064089	https://pubmed.ncbi.nlm.nih.gov/19064089/
175	Journal of pharmaceutical and biomedical analysis	2009	19121909	https://pubmed.ncbi.nlm.nih.gov/19121909/
176	The journal of physical chemistry. B	2009	19132839	https://pubmed.ncbi.nlm.nih.gov/19132839/
177	Planta medica	2009	19148860	https://pubmed.ncbi.nlm.nih.gov/19148860/
178	Electrophoresis	2009	19156769	https://pubmed.ncbi.nlm.nih.gov/19156769/
179	Analytica chimica acta	2009	19185133	https://pubmed.ncbi.nlm.nih.gov/19185133/
180	Zhongguo Zhong yao za zhi = Zhongguo zhongyao zazhi = China journal of Chinese materia medica	2008	19216173	https://pubmed.ncbi.nlm.nih.gov/19216173/
181	Zhong yao cai = Zhongyaocai = Journal of Chinese medicinal materials	2008	19260272	https://pubmed.ncbi.nlm.nih.gov/19260272/
182	Journal of pharmaceutical and biomedical analysis	2009	19264437	https://pubmed.ncbi.nlm.nih.gov/19264437/
183	Journal of hazardous materials	2009	19286310	https://pubmed.ncbi.nlm.nih.gov/19286310/
184	Journal of pharmaceutical and biomedical analysis	2009	19345543	https://pubmed.ncbi.nlm.nih.gov/19345543/
185	Journal of separation science	2009	19347864	https://pubmed.ncbi.nlm.nih.gov/19347864/
186	Archives of pharmacal research	2009	19387576	https://pubmed.ncbi.nlm.nih.gov/19387576/
187	The Journal of pharmacy and pharmacology	2009	19406004	https://pubmed.ncbi.nlm.nih.gov/19406004/
188	Journal of ethnopharmacology	2009	19429334	https://pubmed.ncbi.nlm.nih.gov/19429334/
189	Cell biochemistry and function	2009	19472295	https://pubmed.ncbi.nlm.nih.gov/19472295/
190	Journal of AOAC International	2009	19485228	https://pubmed.ncbi.nlm.nih.gov/19485228/
191	Food and chemical toxicology : an international journal published for the British Industrial Biological Research Association	2009	19497345	https://pubmed.ncbi.nlm.nih.gov/19497345/
192	Organic & biomolecular chemistry	2009	19532985	https://pubmed.ncbi.nlm.nih.gov/19532985/
193	Phytochemical analysis : PCA	2009	19533595	https://pubmed.ncbi.nlm.nih.gov/19533595/
194	Journal of ethnopharmacology	2009	19576980	https://pubmed.ncbi.nlm.nih.gov/19576980/
195	Zhongguo Zhong yao za zhi = Zhongguo zhongyao zazhi = China journal of Chinese materia medica	2009	19639777	https://pubmed.ncbi.nlm.nih.gov/19639777/
196	Biological & pharmaceutical bulletin	2009	19652386	https://pubmed.ncbi.nlm.nih.gov/19652386/
197	Natural product research	2009	19662580	https://pubmed.ncbi.nlm.nih.gov/19662580/
198	Zhongguo Zhong yao za zhi = Zhongguo zhongyao zazhi = China journal of Chinese materia medica	2009	19673395	https://pubmed.ncbi.nlm.nih.gov/19673395/
199	Zhongguo Zhong yao za zhi = Zhongguo zhongyao zazhi = China journal of Chinese materia medica	2009	19685742	https://pubmed.ncbi.nlm.nih.gov/19685742/
200	Chinese medicine	2009	19703289	https://pubmed.ncbi.nlm.nih.gov/19703289/
201	DNA and cell biology	2009	19715476	https://pubmed.ncbi.nlm.nih.gov/19715476/
202	Evidence-based complementary and alternative medicine : eCAM	2011	19737807	https://pubmed.ncbi.nlm.nih.gov/19737807/
203	Luminescence : the journal of biological and chemical luminescence	2010	19743526	https://pubmed.ncbi.nlm.nih.gov/19743526/
204	Zhong xi yi jie he xue bao = Journal of Chinese integrative medicine	2009	19747439	https://pubmed.ncbi.nlm.nih.gov/19747439/
205	The journal of physical chemistry. B	2009	19754095	https://pubmed.ncbi.nlm.nih.gov/19754095/
206	Chemistry & biodiversity	2009	19774594	https://pubmed.ncbi.nlm.nih.gov/19774594/
207	Food and chemical toxicology : an international journal published for the British Industrial Biological Research Association	2010	19818826	https://pubmed.ncbi.nlm.nih.gov/19818826/
208	Immunopharmacology and immunotoxicology	2009	19874221	https://pubmed.ncbi.nlm.nih.gov/19874221/
209	Zhongguo Zhong yao za zhi = Zhongguo zhongyao zazhi = China journal of Chinese materia medica	2009	19894534	https://pubmed.ncbi.nlm.nih.gov/19894534/
210	Rapid communications in mass spectrometry : RCM	2009	19899183	https://pubmed.ncbi.nlm.nih.gov/19899183/
211	Biomacromolecules	2010	19899798	https://pubmed.ncbi.nlm.nih.gov/19899798/
212	Mutation research	2010	19909759	https://pubmed.ncbi.nlm.nih.gov/19909759/
213	Analytica chimica acta	2010	20005324	https://pubmed.ncbi.nlm.nih.gov/20005324/
214	Medicinal research reviews	2011	20077560	https://pubmed.ncbi.nlm.nih.gov/20077560/
215	Planta medica	2010	20108175	https://pubmed.ncbi.nlm.nih.gov/20108175/
216	Journal of pharmaceutical and biomedical analysis	2010	20138455	https://pubmed.ncbi.nlm.nih.gov/20138455/
217	Phytomedicine : international journal of phytotherapy and phytopharmacology	2010	20153155	https://pubmed.ncbi.nlm.nih.gov/20153155/
218	Journal of ethnopharmacology	2010	20211233	https://pubmed.ncbi.nlm.nih.gov/20211233/
219	Natural product research	2011	20234973	https://pubmed.ncbi.nlm.nih.gov/20234973/
220	Luminescence : the journal of biological and chemical luminescence	2011	20309858	https://pubmed.ncbi.nlm.nih.gov/20309858/
221	Zhongguo Zhong yao za zhi = Zhongguo zhongyao zazhi = China journal of Chinese materia medica	2010	20349713	https://pubmed.ncbi.nlm.nih.gov/20349713/
222	Zhongguo Zhong yao za zhi = Zhongguo zhongyao zazhi = China journal of Chinese materia medica	2010	20349723	https://pubmed.ncbi.nlm.nih.gov/20349723/
223	Planta medica	2010	20354951	https://pubmed.ncbi.nlm.nih.gov/20354951/
224	Journal of Asian natural products research	2010	20390750	https://pubmed.ncbi.nlm.nih.gov/20390750/
225	Biological & pharmaceutical bulletin	2010	20410605	https://pubmed.ncbi.nlm.nih.gov/20410605/
226	Journal of pharmaceutical and biomedical analysis	2010	20430560	https://pubmed.ncbi.nlm.nih.gov/20430560/
227	Archives of virology	2010	20496087	https://pubmed.ncbi.nlm.nih.gov/20496087/
228	Journal of chromatography. B, Analytical technologies in the biomedical and life sciences	2010	20541984	https://pubmed.ncbi.nlm.nih.gov/20541984/
229	Journal of chromatography. B, Analytical technologies in the biomedical and life sciences	2010	20561827	https://pubmed.ncbi.nlm.nih.gov/20561827/
230	Journal of AOAC International	2010	20629387	https://pubmed.ncbi.nlm.nih.gov/20629387/
231	Journal of chromatography. B, Analytical technologies in the biomedical and life sciences	2010	20643587	https://pubmed.ncbi.nlm.nih.gov/20643587/
232	Archives of pharmacal research	2010	20661706	https://pubmed.ncbi.nlm.nih.gov/20661706/
233	Zhongguo Zhong yao za zhi = Zhongguo zhongyao zazhi = China journal of Chinese materia medica	2010	20707195	https://pubmed.ncbi.nlm.nih.gov/20707195/
234	Se pu = Chinese journal of chromatography	2010	20712125	https://pubmed.ncbi.nlm.nih.gov/20712125/
235	Journal of separation science	2010	20715137	https://pubmed.ncbi.nlm.nih.gov/20715137/
236	Journal of nucleic acids	2010	20814427	https://pubmed.ncbi.nlm.nih.gov/20814427/
237	Journal of natural products	2010	20828184	https://pubmed.ncbi.nlm.nih.gov/20828184/
238	Journal of Alzheimer's disease : JAD	2010	20847417	https://pubmed.ncbi.nlm.nih.gov/20847417/
239	Biomedical chromatography : BMC	2011	20872909	https://pubmed.ncbi.nlm.nih.gov/20872909/
240	Biological & pharmaceutical bulletin	2010	20930384	https://pubmed.ncbi.nlm.nih.gov/20930384/
241	Zhongguo Zhong yao za zhi = Zhongguo zhongyao zazhi = China journal of Chinese materia medica	2010	20931859	https://pubmed.ncbi.nlm.nih.gov/20931859/
242	Zhongguo Zhong yao za zhi = Zhongguo zhongyao zazhi = China journal of Chinese materia medica	2010	21046728	https://pubmed.ncbi.nlm.nih.gov/21046728/
243	Se pu = Chinese journal of chromatography	2010	21046787	https://pubmed.ncbi.nlm.nih.gov/21046787/
244	Journal of separation science	2010	21049522	https://pubmed.ncbi.nlm.nih.gov/21049522/
245	The Journal of allergy and clinical immunology	2010	21134573	https://pubmed.ncbi.nlm.nih.gov/21134573/
246	Biomedical chromatography : BMC	2011	21154891	https://pubmed.ncbi.nlm.nih.gov/21154891/
247	Journal of separation science	2011	21171176	https://pubmed.ncbi.nlm.nih.gov/21171176/
248	Zhongguo Zhong yao za zhi = Zhongguo zhongyao zazhi = China journal of Chinese materia medica	2010	21174768	https://pubmed.ncbi.nlm.nih.gov/21174768/
249	Photochemistry and photobiology	2011	21182530	https://pubmed.ncbi.nlm.nih.gov/21182530/
250	Journal of natural medicines	2011	21188644	https://pubmed.ncbi.nlm.nih.gov/21188644/
251	Journal of separation science	2011	21268250	https://pubmed.ncbi.nlm.nih.gov/21268250/
252	Biochimica et biophysica acta	2011	21281702	https://pubmed.ncbi.nlm.nih.gov/21281702/
253	Xenobiotica; the fate of foreign compounds in biological systems	2011	21319959	https://pubmed.ncbi.nlm.nih.gov/21319959/
254	Planta	2011	21327819	https://pubmed.ncbi.nlm.nih.gov/21327819/
255	Journal of natural products	2011	21401114	https://pubmed.ncbi.nlm.nih.gov/21401114/
256	Phytotherapy research : PTR	2011	21425377	https://pubmed.ncbi.nlm.nih.gov/21425377/
257	Zhongguo Zhong yao za zhi = Zhongguo zhongyao zazhi = China journal of Chinese materia medica	2010	21438408	https://pubmed.ncbi.nlm.nih.gov/21438408/
258	Advances in dental research	2011	21441482	https://pubmed.ncbi.nlm.nih.gov/21441482/
259	Journal of ethnopharmacology	2011	21466840	https://pubmed.ncbi.nlm.nih.gov/21466840/
260	Talanta	2011	21530777	https://pubmed.ncbi.nlm.nih.gov/21530777/
261	Spectrochimica acta. Part A, Molecular and biomolecular spectroscopy	2011	21536491	https://pubmed.ncbi.nlm.nih.gov/21536491/
262	Talanta	2011	21645774	https://pubmed.ncbi.nlm.nih.gov/21645774/
263	Phytomedicine : international journal of phytotherapy and phytopharmacology	2011	21665451	https://pubmed.ncbi.nlm.nih.gov/21665451/
264	Pharmaceutical research	2011	21671134	https://pubmed.ncbi.nlm.nih.gov/21671134/
265	The Analyst	2011	21858296	https://pubmed.ncbi.nlm.nih.gov/21858296/
266	Planta medica	2012	21858757	https://pubmed.ncbi.nlm.nih.gov/21858757/
267	Journal of pharmaceutical and biomedical analysis	2011	21890297	https://pubmed.ncbi.nlm.nih.gov/21890297/
268	Fitoterapia	2012	21968062	https://pubmed.ncbi.nlm.nih.gov/21968062/
269	Pharmacognosy magazine	2011	21969791	https://pubmed.ncbi.nlm.nih.gov/21969791/
270	Toxicology international	2011	21976812	https://pubmed.ncbi.nlm.nih.gov/21976812/
271	Journal of pharmaceutical and biomedical analysis	2012	22024731	https://pubmed.ncbi.nlm.nih.gov/22024731/
272	Zhongguo Zhong yao za zhi = Zhongguo zhongyao zazhi = China journal of Chinese materia medica	2011	22032134	https://pubmed.ncbi.nlm.nih.gov/22032134/
273	Zhong yao cai = Zhongyaocai = Journal of Chinese medicinal materials	2011	22066400	https://pubmed.ncbi.nlm.nih.gov/22066400/
274	Zhongguo Zhong yao za zhi = Zhongguo zhongyao zazhi = China journal of Chinese materia medica	2011	22066439	https://pubmed.ncbi.nlm.nih.gov/22066439/
275	Zhongguo Zhong yao za zhi = Zhongguo zhongyao zazhi = China journal of Chinese materia medica	2011	22066451	https://pubmed.ncbi.nlm.nih.gov/22066451/
276	Zhongguo Zhong yao za zhi = Zhongguo zhongyao zazhi = China journal of Chinese materia medica	2011	22097321	https://pubmed.ncbi.nlm.nih.gov/22097321/
277	Journal of pharmaceutical and biomedical analysis	2012	22119162	https://pubmed.ncbi.nlm.nih.gov/22119162/
278	Molecular biology reports	2012	22187343	https://pubmed.ncbi.nlm.nih.gov/22187343/
279	Analytical chemistry	2012	22220694	https://pubmed.ncbi.nlm.nih.gov/22220694/
280	Zhongguo Zhong yao za zhi = Zhongguo zhongyao zazhi = China journal of Chinese materia medica	2011	22242419	https://pubmed.ncbi.nlm.nih.gov/22242419/
281	Phytotherapy research : PTR	2012	22294283	https://pubmed.ncbi.nlm.nih.gov/22294283/
282	The journal of physical chemistry. B	2012	22313410	https://pubmed.ncbi.nlm.nih.gov/22313410/
283	Planta medica	2012	22314415	https://pubmed.ncbi.nlm.nih.gov/22314415/
284	Zhongguo Zhong yao za zhi = Zhongguo zhongyao zazhi = China journal of Chinese materia medica	2011	22368871	https://pubmed.ncbi.nlm.nih.gov/22368871/
285	Journal of ethnopharmacology	2012	22387241	https://pubmed.ncbi.nlm.nih.gov/22387241/
286	Zhongguo Zhong yao za zhi = Zhongguo zhongyao zazhi = China journal of Chinese materia medica	2011	22393744	https://pubmed.ncbi.nlm.nih.gov/22393744/
287	Zhongguo Zhong yao za zhi = Zhongguo zhongyao zazhi = China journal of Chinese materia medica	2011	22393745	https://pubmed.ncbi.nlm.nih.gov/22393745/
288	Die Pharmazie	2012	22393824	https://pubmed.ncbi.nlm.nih.gov/22393824/
289	Zhong yao cai = Zhongyaocai = Journal of Chinese medicinal materials	2004	22454993	https://pubmed.ncbi.nlm.nih.gov/22454993/
290	Nucleic acid therapeutics	2012	22480315	https://pubmed.ncbi.nlm.nih.gov/22480315/
291	Journal of chromatography. B, Analytical technologies in the biomedical and life sciences	2012	22503734	https://pubmed.ncbi.nlm.nih.gov/22503734/
292	Journal of ethnopharmacology	2012	22543166	https://pubmed.ncbi.nlm.nih.gov/22543166/
293	Food and chemical toxicology : an international journal published for the British Industrial Biological Research Association	2012	22561681	https://pubmed.ncbi.nlm.nih.gov/22561681/
294	Journal of pharmaceutical and biomedical analysis	2012	22651959	https://pubmed.ncbi.nlm.nih.gov/22651959/
295	Journal of mass spectrometry : JMS	2012	22707161	https://pubmed.ncbi.nlm.nih.gov/22707161/
296	Zhongguo Zhong yao za zhi = Zhongguo zhongyao zazhi = China journal of Chinese materia medica	2012	22737858	https://pubmed.ncbi.nlm.nih.gov/22737858/
297	Analytica chimica acta	2012	22769040	https://pubmed.ncbi.nlm.nih.gov/22769040/
298	Zhongguo Zhong yao za zhi = Zhongguo zhongyao zazhi = China journal of Chinese materia medica	2011	22779174	https://pubmed.ncbi.nlm.nih.gov/22779174/
299	Zhongguo Zhong yao za zhi = Zhongguo zhongyao zazhi = China journal of Chinese materia medica	2012	22792803	https://pubmed.ncbi.nlm.nih.gov/22792803/
300	Journal of natural medicines	2013	22855402	https://pubmed.ncbi.nlm.nih.gov/22855402/
301	Archives of pharmacal research	2012	22870814	https://pubmed.ncbi.nlm.nih.gov/22870814/
302	Journal of chromatography. B, Analytical technologies in the biomedical and life sciences	2012	22883103	https://pubmed.ncbi.nlm.nih.gov/22883103/
303	Journal of chromatography. B, Analytical technologies in the biomedical and life sciences	2012	22944006	https://pubmed.ncbi.nlm.nih.gov/22944006/
304	Analytica chimica acta	2012	22986138	https://pubmed.ncbi.nlm.nih.gov/22986138/
305	Molecules (Basel, Switzerland)	2012	23011273	https://pubmed.ncbi.nlm.nih.gov/23011273/
306	Zhongguo Zhong yao za zhi = Zhongguo zhongyao zazhi = China journal of Chinese materia medica	2012	23019888	https://pubmed.ncbi.nlm.nih.gov/23019888/
307	Mitochondrion	2013	23026390	https://pubmed.ncbi.nlm.nih.gov/23026390/
308	Bioorganic & medicinal chemistry	2012	23062825	https://pubmed.ncbi.nlm.nih.gov/23062825/
309	Molecular biology reports	2013	23065224	https://pubmed.ncbi.nlm.nih.gov/23065224/
310	Current pharmaceutical design	2013	23092317	https://pubmed.ncbi.nlm.nih.gov/23092317/
311	Phytomedicine : international journal of phytotherapy and phytopharmacology	2013	23123224	https://pubmed.ncbi.nlm.nih.gov/23123224/
312	Journal of ethnopharmacology	2013	23127648	https://pubmed.ncbi.nlm.nih.gov/23127648/
313	Molecular bioSystems	2013	23147244	https://pubmed.ncbi.nlm.nih.gov/23147244/
314	Biochemistry. Biokhimiia	2012	23157257	https://pubmed.ncbi.nlm.nih.gov/23157257/
315	Journal of ethnopharmacology	2013	23159469	https://pubmed.ncbi.nlm.nih.gov/23159469/
316	Journal of AOAC International	2012	23175972	https://pubmed.ncbi.nlm.nih.gov/23175972/
317	Advances in pharmacological sciences	2012	23193393	https://pubmed.ncbi.nlm.nih.gov/23193393/
318	Phytomedicine : international journal of phytotherapy and phytopharmacology	1994	23195817	https://pubmed.ncbi.nlm.nih.gov/23195817/
319	Talanta	2013	23200364	https://pubmed.ncbi.nlm.nih.gov/23200364/
320	Evidence-based complementary and alternative medicine : eCAM	2012	23258986	https://pubmed.ncbi.nlm.nih.gov/23258986/
321	Phytomedicine : international journal of phytotherapy and phytopharmacology	2013	23290487	https://pubmed.ncbi.nlm.nih.gov/23290487/
322	Journal of mass spectrometry : JMS	2013	23303754	https://pubmed.ncbi.nlm.nih.gov/23303754/
323	Zhongguo Zhong yao za zhi = Zhongguo zhongyao zazhi = China journal of Chinese materia medica	2012	23311151	https://pubmed.ncbi.nlm.nih.gov/23311151/
324	Rapid communications in mass spectrometry : RCM	2013	23322663	https://pubmed.ncbi.nlm.nih.gov/23322663/
325	Journal of chromatography. A	2013	23351396	https://pubmed.ncbi.nlm.nih.gov/23351396/
326	International journal of molecular sciences	2013	23364614	https://pubmed.ncbi.nlm.nih.gov/23364614/
327	Journal of chromatographic science	2014	23403059	https://pubmed.ncbi.nlm.nih.gov/23403059/
328	Journal of Asian natural products research	2013	23418880	https://pubmed.ncbi.nlm.nih.gov/23418880/
329	BMC complementary and alternative medicine	2013	23445637	https://pubmed.ncbi.nlm.nih.gov/23445637/
330	Se pu = Chinese journal of chromatography	2012	23451518	https://pubmed.ncbi.nlm.nih.gov/23451518/
331	Yao xue xue bao = Acta pharmaceutica Sinica	2012	23460978	https://pubmed.ncbi.nlm.nih.gov/23460978/
332	Journal of ethnopharmacology	2013	23619018	https://pubmed.ncbi.nlm.nih.gov/23619018/
333	Phytomedicine : international journal of phytotherapy and phytopharmacology	2013	23628154	https://pubmed.ncbi.nlm.nih.gov/23628154/
334	Biomedical chromatography : BMC	2013	23629873	https://pubmed.ncbi.nlm.nih.gov/23629873/
335	Evidence-based complementary and alternative medicine : eCAM	2013	23634170	https://pubmed.ncbi.nlm.nih.gov/23634170/
336	Zhongguo Zhong yao za zhi = Zhongguo zhongyao zazhi = China journal of Chinese materia medica	2013	23668021	https://pubmed.ncbi.nlm.nih.gov/23668021/
337	Luminescence : the journal of biological and chemical luminescence	2014	23696111	https://pubmed.ncbi.nlm.nih.gov/23696111/
338	Zhongguo Zhong yao za zhi = Zhongguo zhongyao zazhi = China journal of Chinese materia medica	2013	23713286	https://pubmed.ncbi.nlm.nih.gov/23713286/
339	Toxicology letters	2013	23747414	https://pubmed.ncbi.nlm.nih.gov/23747414/
340	Drug research	2013	23756913	https://pubmed.ncbi.nlm.nih.gov/23756913/
341	Evidence-based complementary and alternative medicine : eCAM	2013	23762131	https://pubmed.ncbi.nlm.nih.gov/23762131/
342	Applied spectroscopy	2013	23816126	https://pubmed.ncbi.nlm.nih.gov/23816126/
343	Toxicology and applied pharmacology	2013	23886934	https://pubmed.ncbi.nlm.nih.gov/23886934/
344	Analytica chimica acta	2013	23972976	https://pubmed.ncbi.nlm.nih.gov/23972976/
345	Food chemistry	2014	24001845	https://pubmed.ncbi.nlm.nih.gov/24001845/
346	Pakistan journal of pharmaceutical sciences	2013	24035962	https://pubmed.ncbi.nlm.nih.gov/24035962/
347	Analytical and bioanalytical chemistry	2013	24048516	https://pubmed.ncbi.nlm.nih.gov/24048516/
348	Integrative cancer therapies	2014	24105360	https://pubmed.ncbi.nlm.nih.gov/24105360/
349	Se pu = Chinese journal of chromatography	2013	24164032	https://pubmed.ncbi.nlm.nih.gov/24164032/
350	Planta medica	2013	24214833	https://pubmed.ncbi.nlm.nih.gov/24214833/
351	The journal of physical chemistry. B	2013	24215432	https://pubmed.ncbi.nlm.nih.gov/24215432/
352	Journal of alternative and complementary medicine (New York, N.Y.)	2014	24236461	https://pubmed.ncbi.nlm.nih.gov/24236461/
353	The Journal of pharmacy and pharmacology	2013	24236982	https://pubmed.ncbi.nlm.nih.gov/24236982/
354	Plant cell reports	1986	24248127	https://pubmed.ncbi.nlm.nih.gov/24248127/
355	Iranian journal of pharmaceutical research : IJPR	2012	24250523	https://pubmed.ncbi.nlm.nih.gov/24250523/
356	Plant cell reports	1985	24253887	https://pubmed.ncbi.nlm.nih.gov/24253887/
357	Journal of ethnopharmacology	2014	24269776	https://pubmed.ncbi.nlm.nih.gov/24269776/
358	Journal of chromatography. A	2014	24290174	https://pubmed.ncbi.nlm.nih.gov/24290174/
359	Journal of chromatography. B, Analytical technologies in the biomedical and life sciences	2014	24295909	https://pubmed.ncbi.nlm.nih.gov/24295909/
360	Spectrochimica acta. Part A, Molecular and biomolecular spectroscopy	2014	24316533	https://pubmed.ncbi.nlm.nih.gov/24316533/
361	Journal of pharmaceutical and biomedical analysis	2014	24333707	https://pubmed.ncbi.nlm.nih.gov/24333707/
362	Integrative cancer therapies	2014	24363282	https://pubmed.ncbi.nlm.nih.gov/24363282/
363	TheScientificWorldJournal	2013	24379740	https://pubmed.ncbi.nlm.nih.gov/24379740/
364	Scientific reports	2014	24413194	https://pubmed.ncbi.nlm.nih.gov/24413194/
365	Evidence-based complementary and alternative medicine : eCAM	2013	24454495	https://pubmed.ncbi.nlm.nih.gov/24454495/
366	Journal of pharmaceutical and biomedical analysis	2014	24469095	https://pubmed.ncbi.nlm.nih.gov/24469095/
367	Journal of pharmaceutical and biomedical analysis	2014	24469098	https://pubmed.ncbi.nlm.nih.gov/24469098/
368	Zhongguo Zhong yao za zhi = Zhongguo zhongyao zazhi = China journal of Chinese materia medica	2013	24494560	https://pubmed.ncbi.nlm.nih.gov/24494560/
369	European journal of drug metabolism and pharmacokinetics	2015	24577954	https://pubmed.ncbi.nlm.nih.gov/24577954/
370	Toxicology in vitro : an international journal published in association with BIBRA	2014	24583342	https://pubmed.ncbi.nlm.nih.gov/24583342/
371	Journal of ethnopharmacology	2014	24632014	https://pubmed.ncbi.nlm.nih.gov/24632014/
372	Yao xue xue bao = Acta pharmaceutica Sinica	2013	24689238	https://pubmed.ncbi.nlm.nih.gov/24689238/
373	Journal of separation science	2014	24723373	https://pubmed.ncbi.nlm.nih.gov/24723373/
374	Journal of ethnopharmacology	2014	24768769	https://pubmed.ncbi.nlm.nih.gov/24768769/
375	Journal of chromatographic science	2015	24771056	https://pubmed.ncbi.nlm.nih.gov/24771056/
376	Journal of molecular neuroscience : MN	2014	24793543	https://pubmed.ncbi.nlm.nih.gov/24793543/
377	Toxicological research	2014	24795799	https://pubmed.ncbi.nlm.nih.gov/24795799/
378	Journal of Asian natural products research	2014	24797560	https://pubmed.ncbi.nlm.nih.gov/24797560/
379	Journal of ethnopharmacology	2014	24815220	https://pubmed.ncbi.nlm.nih.gov/24815220/
380	Chinese journal of natural medicines	2014	24856764	https://pubmed.ncbi.nlm.nih.gov/24856764/
381	Journal of chromatographic science	2015	24872523	https://pubmed.ncbi.nlm.nih.gov/24872523/
382	Journal of biomolecular screening	2014	24874507	https://pubmed.ncbi.nlm.nih.gov/24874507/
383	Natural product research	2014	24897106	https://pubmed.ncbi.nlm.nih.gov/24897106/
384	Pharmacological reports : PR	2014	24905299	https://pubmed.ncbi.nlm.nih.gov/24905299/
385	Chinese journal of natural medicines	2014	24969523	https://pubmed.ncbi.nlm.nih.gov/24969523/
386	Journal of separation science	2014	24975280	https://pubmed.ncbi.nlm.nih.gov/24975280/
387	Molecular carcinogenesis	2015	25043857	https://pubmed.ncbi.nlm.nih.gov/25043857/
388	Chinese journal of natural medicines	2014	25053552	https://pubmed.ncbi.nlm.nih.gov/25053552/
389	Chinese journal of natural medicines	2014	25053555	https://pubmed.ncbi.nlm.nih.gov/25053555/
390	Molecules (Basel, Switzerland)	2014	25093987	https://pubmed.ncbi.nlm.nih.gov/25093987/
391	Zhongguo Zhong yao za zhi = Zhongguo zhongyao zazhi = China journal of Chinese materia medica	2014	25095387	https://pubmed.ncbi.nlm.nih.gov/25095387/
392	The Analyst	2014	25118336	https://pubmed.ncbi.nlm.nih.gov/25118336/
393	Fitoterapia	2014	25128422	https://pubmed.ncbi.nlm.nih.gov/25128422/
394	Biomedical chromatography : BMC	2015	25132315	https://pubmed.ncbi.nlm.nih.gov/25132315/
395	Xenobiotica; the fate of foreign compounds in biological systems	2015	25145883	https://pubmed.ncbi.nlm.nih.gov/25145883/
396	Rapid communications in mass spectrometry : RCM	2014	25156599	https://pubmed.ncbi.nlm.nih.gov/25156599/
397	Zhong yao cai = Zhongyaocai = Journal of Chinese medicinal materials	2014	25174101	https://pubmed.ncbi.nlm.nih.gov/25174101/
398	Zhongguo Zhong yao za zhi = Zhongguo zhongyao zazhi = China journal of Chinese materia medica	2014	25204150	https://pubmed.ncbi.nlm.nih.gov/25204150/
399	Drug testing and analysis	2015	25209714	https://pubmed.ncbi.nlm.nih.gov/25209714/
400	Zhongguo Zhong yao za zhi = Zhongguo zhongyao zazhi = China journal of Chinese materia medica	2014	25272851	https://pubmed.ncbi.nlm.nih.gov/25272851/
401	Bioorganic & medicinal chemistry	2014	25277281	https://pubmed.ncbi.nlm.nih.gov/25277281/
402	Journal of ethnopharmacology	2014	25278183	https://pubmed.ncbi.nlm.nih.gov/25278183/
403	Journal of pharmaceutical and biomedical analysis	2015	25285405	https://pubmed.ncbi.nlm.nih.gov/25285405/
404	Evidence-based complementary and alternative medicine : eCAM	2014	25309613	https://pubmed.ncbi.nlm.nih.gov/25309613/
405	Spectrochimica acta. Part A, Molecular and biomolecular spectroscopy	2015	25315870	https://pubmed.ncbi.nlm.nih.gov/25315870/
406	The Journal of organic chemistry	2014	25329771	https://pubmed.ncbi.nlm.nih.gov/25329771/
407	Angewandte Chemie (International ed. in English)	2014	25348493	https://pubmed.ncbi.nlm.nih.gov/25348493/
408	Guang pu xue yu guang pu fen xi = Guang pu	2014	25358169	https://pubmed.ncbi.nlm.nih.gov/25358169/
409	Xenobiotica; the fate of foreign compounds in biological systems	2015	25369727	https://pubmed.ncbi.nlm.nih.gov/25369727/
410	Pakistan journal of pharmaceutical sciences	2014	25410064	https://pubmed.ncbi.nlm.nih.gov/25410064/
411	The Analyst	2015	25412989	https://pubmed.ncbi.nlm.nih.gov/25412989/
412	Natural product research	2015	25424893	https://pubmed.ncbi.nlm.nih.gov/25424893/
413	Analytical chemistry	2015	25429435	https://pubmed.ncbi.nlm.nih.gov/25429435/
414	Journal of separation science	2015	25447425	https://pubmed.ncbi.nlm.nih.gov/25447425/
415	Journal of chromatography. A	2014	25454140	https://pubmed.ncbi.nlm.nih.gov/25454140/
416	Talanta	2015	25476359	https://pubmed.ncbi.nlm.nih.gov/25476359/
417	The journal of physical chemistry. B	2015	25526561	https://pubmed.ncbi.nlm.nih.gov/25526561/
418	Journal of chromatography. B, Analytical technologies in the biomedical and life sciences	2015	25531869	https://pubmed.ncbi.nlm.nih.gov/25531869/
419	Journal of chromatographic science	2015	25540292	https://pubmed.ncbi.nlm.nih.gov/25540292/
420	Journal of pharmaceutical and biomedical analysis	2015	25543284	https://pubmed.ncbi.nlm.nih.gov/25543284/
421	Journal of chromatography. A	2015	25573189	https://pubmed.ncbi.nlm.nih.gov/25573189/
422	Phytotherapy research : PTR	2015	25586479	https://pubmed.ncbi.nlm.nih.gov/25586479/
423	Zhongguo Zhong yao za zhi = Zhongguo zhongyao zazhi = China journal of Chinese materia medica	2014	25612435	https://pubmed.ncbi.nlm.nih.gov/25612435/
424	Zhongguo Zhong yao za zhi = Zhongguo zhongyao zazhi = China journal of Chinese materia medica	2014	25612445	https://pubmed.ncbi.nlm.nih.gov/25612445/
425	Analytical and bioanalytical chemistry	2015	25618762	https://pubmed.ncbi.nlm.nih.gov/25618762/
426	Evidence-based complementary and alternative medicine : eCAM	2015	25632291	https://pubmed.ncbi.nlm.nih.gov/25632291/
427	Organic & biomolecular chemistry	2015	25687222	https://pubmed.ncbi.nlm.nih.gov/25687222/
428	Journal of ethnopharmacology	2015	25698248	https://pubmed.ncbi.nlm.nih.gov/25698248/
429	Pharmacognosy magazine	2015	25709212	https://pubmed.ncbi.nlm.nih.gov/25709212/
430	Food additives & contaminants. Part A, Chemistry, analysis, control, exposure & risk assessment	2015	25739096	https://pubmed.ncbi.nlm.nih.gov/25739096/
431	Journal of chromatography. B, Analytical technologies in the biomedical and life sciences	2015	25746576	https://pubmed.ncbi.nlm.nih.gov/25746576/
432	Luminescence : the journal of biological and chemical luminescence	2015	25829078	https://pubmed.ncbi.nlm.nih.gov/25829078/
433	Journal of separation science	2015	25832420	https://pubmed.ncbi.nlm.nih.gov/25832420/
434	Zhong yao cai = Zhongyaocai = Journal of Chinese medicinal materials	2014	25857157	https://pubmed.ncbi.nlm.nih.gov/25857157/
435	BMC complementary and alternative medicine	2015	25880755	https://pubmed.ncbi.nlm.nih.gov/25880755/
436	Journal of proteome research	2015	25917158	https://pubmed.ncbi.nlm.nih.gov/25917158/
437	Drug metabolism and disposition: the biological fate of chemicals	2015	25953522	https://pubmed.ncbi.nlm.nih.gov/25953522/
438	Journal of ethnopharmacology	2015	25956675	https://pubmed.ncbi.nlm.nih.gov/25956675/
439	Indian journal of pharmaceutical sciences	2015	26009653	https://pubmed.ncbi.nlm.nih.gov/26009653/
440	BMC complementary and alternative medicine	2015	26054937	https://pubmed.ncbi.nlm.nih.gov/26054937/
441	Journal of separation science	2015	26110501	https://pubmed.ncbi.nlm.nih.gov/26110501/
442	Planta medica	2015	26132858	https://pubmed.ncbi.nlm.nih.gov/26132858/
443	Xenobiotica; the fate of foreign compounds in biological systems	2016	26134304	https://pubmed.ncbi.nlm.nih.gov/26134304/
444	Evidence-based complementary and alternative medicine : eCAM	2015	26229546	https://pubmed.ncbi.nlm.nih.gov/26229546/
445	Materials science & engineering. C, Materials for biological applications	2015	26249607	https://pubmed.ncbi.nlm.nih.gov/26249607/
446	Journal of ethnopharmacology	2015	26253577	https://pubmed.ncbi.nlm.nih.gov/26253577/
447	Scientific reports	2015	26268432	https://pubmed.ncbi.nlm.nih.gov/26268432/
448	Journal of chromatography. A	2015	26298606	https://pubmed.ncbi.nlm.nih.gov/26298606/
449	Zhongguo Zhong yao za zhi = Zhongguo zhongyao zazhi = China journal of Chinese materia medica	2015	26323154	https://pubmed.ncbi.nlm.nih.gov/26323154/
450	Journal of pharmaceutical and biomedical analysis	2016	26340557	https://pubmed.ncbi.nlm.nih.gov/26340557/
451	Molecular medicine reports	2015	26352530	https://pubmed.ncbi.nlm.nih.gov/26352530/
452	Journal of chromatographic science	2016	26354947	https://pubmed.ncbi.nlm.nih.gov/26354947/
453	Journal of chromatographic science	2016	26363492	https://pubmed.ncbi.nlm.nih.gov/26363492/
454	Evidence-based complementary and alternative medicine : eCAM	2015	26379746	https://pubmed.ncbi.nlm.nih.gov/26379746/
455	Journal of separation science	2015	26419924	https://pubmed.ncbi.nlm.nih.gov/26419924/
456	Scientific reports	2015	26423775	https://pubmed.ncbi.nlm.nih.gov/26423775/
457	Spectrochimica acta. Part A, Molecular and biomolecular spectroscopy	2016	26454091	https://pubmed.ncbi.nlm.nih.gov/26454091/
458	Zhongguo Zhong xi yi jie he za zhi Zhongguo Zhongxiyi jiehe zazhi = Chinese journal of integrated traditional and Western medicine	2015	26485915	https://pubmed.ncbi.nlm.nih.gov/26485915/
459	The Analyst	2015	26517817	https://pubmed.ncbi.nlm.nih.gov/26517817/
460	Journal of pharmaceutical and biomedical analysis	2016	26519688	https://pubmed.ncbi.nlm.nih.gov/26519688/
461	In vivo (Athens, Greece)	2015	26546523	https://pubmed.ncbi.nlm.nih.gov/26546523/
462	Acta pharmaceutica Sinica. B	2014	26579408	https://pubmed.ncbi.nlm.nih.gov/26579408/
463	Journal of chromatography. B, Analytical technologies in the biomedical and life sciences	2015	26590879	https://pubmed.ncbi.nlm.nih.gov/26590879/
464	Parasitology research	2016	26612497	https://pubmed.ncbi.nlm.nih.gov/26612497/
465	Phytochemical analysis : PCA	2016	26627195	https://pubmed.ncbi.nlm.nih.gov/26627195/
466	Journal of natural products	2015	26654260	https://pubmed.ncbi.nlm.nih.gov/26654260/
467	Journal of ethnopharmacology	2016	26657578	https://pubmed.ncbi.nlm.nih.gov/26657578/
468	Avicenna journal of phytomedicine	2015	26693406	https://pubmed.ncbi.nlm.nih.gov/26693406/
469	Journal of pharmaceutical and biomedical analysis	2016	26760241	https://pubmed.ncbi.nlm.nih.gov/26760241/
470	Planta medica	2016	26848702	https://pubmed.ncbi.nlm.nih.gov/26848702/
471	Life sciences	2016	26876917	https://pubmed.ncbi.nlm.nih.gov/26876917/
472	International immunopharmacology	2016	26945831	https://pubmed.ncbi.nlm.nih.gov/26945831/
473	Spectrochimica acta. Part A, Molecular and biomolecular spectroscopy	2016	26994318	https://pubmed.ncbi.nlm.nih.gov/26994318/
474	Pharmacognosy magazine	2016	27018001	https://pubmed.ncbi.nlm.nih.gov/27018001/
475	Drug development research	2016	27045983	https://pubmed.ncbi.nlm.nih.gov/27045983/
476	Journal of separation science	2016	27059766	https://pubmed.ncbi.nlm.nih.gov/27059766/
477	Analytica chimica acta	2016	27086100	https://pubmed.ncbi.nlm.nih.gov/27086100/
478	Zhongguo Zhong yao za zhi = Zhongguo zhongyao zazhi = China journal of Chinese materia medica	2015	27141680	https://pubmed.ncbi.nlm.nih.gov/27141680/
479	Molecular medicine reports	2016	27175745	https://pubmed.ncbi.nlm.nih.gov/27175745/
480	Photodiagnosis and photodynamic therapy	2016	27181460	https://pubmed.ncbi.nlm.nih.gov/27181460/
481	Evidence-based complementary and alternative medicine : eCAM	2016	27239206	https://pubmed.ncbi.nlm.nih.gov/27239206/
482	Zhongguo Zhong yao za zhi = Zhongguo zhongyao zazhi = China journal of Chinese materia medica	2015	27245034	https://pubmed.ncbi.nlm.nih.gov/27245034/
483	Biological & pharmaceutical bulletin	2016	27298183	https://pubmed.ncbi.nlm.nih.gov/27298183/
484	Evidence-based complementary and alternative medicine : eCAM	2016	27313645	https://pubmed.ncbi.nlm.nih.gov/27313645/
485	Natural product communications	2016	27319140	https://pubmed.ncbi.nlm.nih.gov/27319140/
486	Evidence-based complementary and alternative medicine : eCAM	2016	27340419	https://pubmed.ncbi.nlm.nih.gov/27340419/
487	Natural product research	2017	27373319	https://pubmed.ncbi.nlm.nih.gov/27373319/
488	Molecules (Basel, Switzerland)	2016	27428938	https://pubmed.ncbi.nlm.nih.gov/27428938/
489	The American journal of Chinese medicine	2016	27430912	https://pubmed.ncbi.nlm.nih.gov/27430912/
490	Photodiagnosis and photodynamic therapy	2016	27444887	https://pubmed.ncbi.nlm.nih.gov/27444887/
491	Journal of global antimicrobial resistance	2016	27530832	https://pubmed.ncbi.nlm.nih.gov/27530832/
492	Pharmaceutical biology	2016	27558975	https://pubmed.ncbi.nlm.nih.gov/27558975/
493	Pharmaceutical biology	2016	27569515	https://pubmed.ncbi.nlm.nih.gov/27569515/
494	BMC complementary and alternative medicine	2016	27576439	https://pubmed.ncbi.nlm.nih.gov/27576439/
495	Molecules (Basel, Switzerland)	2016	27589716	https://pubmed.ncbi.nlm.nih.gov/27589716/
496	International journal of molecular sciences	2016	27598135	https://pubmed.ncbi.nlm.nih.gov/27598135/
497	Journal of microencapsulation	2016	27733080	https://pubmed.ncbi.nlm.nih.gov/27733080/
498	Frontiers in pharmacology	2016	27774066	https://pubmed.ncbi.nlm.nih.gov/27774066/
499	Frontiers in pharmacology	2016	27812335	https://pubmed.ncbi.nlm.nih.gov/27812335/
500	Talanta	2017	27837804	https://pubmed.ncbi.nlm.nih.gov/27837804/
501	Journal of natural medicines	2017	27858308	https://pubmed.ncbi.nlm.nih.gov/27858308/
502	Journal of pharmaceutical and biomedical analysis	2017	27875787	https://pubmed.ncbi.nlm.nih.gov/27875787/
503	The journal of physical chemistry. B	2016	27934093	https://pubmed.ncbi.nlm.nih.gov/27934093/
504	Natural product research	2017	27976592	https://pubmed.ncbi.nlm.nih.gov/27976592/
505	Rapid communications in mass spectrometry : RCM	2017	28044413	https://pubmed.ncbi.nlm.nih.gov/28044413/
506	PloS one	2017	28045966	https://pubmed.ncbi.nlm.nih.gov/28045966/
507	Chinese medicine	2017	28053654	https://pubmed.ncbi.nlm.nih.gov/28053654/
508	Avicenna journal of medical biotechnology	2017	28090273	https://pubmed.ncbi.nlm.nih.gov/28090273/
509	Journal of separation science	2017	28106326	https://pubmed.ncbi.nlm.nih.gov/28106326/
510	Molecules (Basel, Switzerland)	2017	28146096	https://pubmed.ncbi.nlm.nih.gov/28146096/
511	Biochemical and biophysical research communications	2017	28153718	https://pubmed.ncbi.nlm.nih.gov/28153718/
512	European journal of pharmaceutical sciences : official journal of the European Federation for Pharmaceutical Sciences	2017	28167234	https://pubmed.ncbi.nlm.nih.gov/28167234/
513	Biomedical chromatography : BMC	2017	28178753	https://pubmed.ncbi.nlm.nih.gov/28178753/
514	Journal of chromatographic science	2017	28203760	https://pubmed.ncbi.nlm.nih.gov/28203760/
515	Pharmacognosy magazine	2017	28216883	https://pubmed.ncbi.nlm.nih.gov/28216883/
516	International immunopharmacology	2017	28236763	https://pubmed.ncbi.nlm.nih.gov/28236763/
517	International immunopharmacology	2017	28278436	https://pubmed.ncbi.nlm.nih.gov/28278436/
518	Journal of colloid and interface science	2017	28324720	https://pubmed.ncbi.nlm.nih.gov/28324720/
519	European journal of medicinal chemistry	2017	28359045	https://pubmed.ncbi.nlm.nih.gov/28359045/
520	Planta medica	2017	28399592	https://pubmed.ncbi.nlm.nih.gov/28399592/
521	Spectrochimica acta. Part A, Molecular and biomolecular spectroscopy	2017	28441540	https://pubmed.ncbi.nlm.nih.gov/28441540/
522	Biophysical reviews	2015	28510102	https://pubmed.ncbi.nlm.nih.gov/28510102/
523	PeerJ	2017	28533961	https://pubmed.ncbi.nlm.nih.gov/28533961/
524	Journal of microbiology (Seoul, Korea)	2017	28551874	https://pubmed.ncbi.nlm.nih.gov/28551874/
525	Journal of chromatography. B, Analytical technologies in the biomedical and life sciences	2017	28570935	https://pubmed.ncbi.nlm.nih.gov/28570935/
526	Molecules (Basel, Switzerland)	2017	28587219	https://pubmed.ncbi.nlm.nih.gov/28587219/
527	Experimental and therapeutic medicine	2017	28587391	https://pubmed.ncbi.nlm.nih.gov/28587391/
528	Journal of ethnopharmacology	2017	28647508	https://pubmed.ncbi.nlm.nih.gov/28647508/
529	Journal of chromatography. B, Analytical technologies in the biomedical and life sciences	2017	28756356	https://pubmed.ncbi.nlm.nih.gov/28756356/
530	Spectrochimica acta. Part A, Molecular and biomolecular spectroscopy	2018	28780486	https://pubmed.ncbi.nlm.nih.gov/28780486/
531	Analytical chemistry	2017	28780868	https://pubmed.ncbi.nlm.nih.gov/28780868/
532	Zhongguo Zhong yao za zhi = Zhongguo zhongyao zazhi = China journal of Chinese materia medica	2016	28861978	https://pubmed.ncbi.nlm.nih.gov/28861978/
533	Zhongguo Zhong yao za zhi = Zhongguo zhongyao zazhi = China journal of Chinese materia medica	2016	28871677	https://pubmed.ncbi.nlm.nih.gov/28871677/
534	Natural product research	2018	28871816	https://pubmed.ncbi.nlm.nih.gov/28871816/
535	Zhongguo Zhong yao za zhi = Zhongguo zhongyao zazhi = China journal of Chinese materia medica	2016	28895323	https://pubmed.ncbi.nlm.nih.gov/28895323/
536	Zhongguo Zhong yao za zhi = Zhongguo zhongyao zazhi = China journal of Chinese materia medica	2016	28901114	https://pubmed.ncbi.nlm.nih.gov/28901114/
537	Zhongguo Zhong yao za zhi = Zhongguo zhongyao zazhi = China journal of Chinese materia medica	2016	28936841	https://pubmed.ncbi.nlm.nih.gov/28936841/
538	Journal of separation science	2017	28961392	https://pubmed.ncbi.nlm.nih.gov/28961392/
539	Immunopharmacology and immunotoxicology	2017	28975862	https://pubmed.ncbi.nlm.nih.gov/28975862/
540	Analytical sciences : the international journal of the Japan Society for Analytical Chemistry	2017	28993581	https://pubmed.ncbi.nlm.nih.gov/28993581/
541	Frontiers in pharmacology	2017	29051733	https://pubmed.ncbi.nlm.nih.gov/29051733/
542	Zhongguo Zhong yao za zhi = Zhongguo zhongyao zazhi = China journal of Chinese materia medica	2017	29098836	https://pubmed.ncbi.nlm.nih.gov/29098836/
543	Scientific reports	2017	29138445	https://pubmed.ncbi.nlm.nih.gov/29138445/
544	Molecules (Basel, Switzerland)	2017	29143794	https://pubmed.ncbi.nlm.nih.gov/29143794/
545	International journal of immunopathology and pharmacology	2017	29164959	https://pubmed.ncbi.nlm.nih.gov/29164959/
546	Journal of pharmaceutical and biomedical analysis	2018	29202306	https://pubmed.ncbi.nlm.nih.gov/29202306/
547	Human & experimental toxicology	2018	29233041	https://pubmed.ncbi.nlm.nih.gov/29233041/
548	Pharmaceutics	2017	29286316	https://pubmed.ncbi.nlm.nih.gov/29286316/
549	Aging and disease	2017	29344415	https://pubmed.ncbi.nlm.nih.gov/29344415/
550	Journal of pharmaceutical analysis	2014	29403871	https://pubmed.ncbi.nlm.nih.gov/29403871/
551	Journal of pharmaceutical analysis	2015	29403947	https://pubmed.ncbi.nlm.nih.gov/29403947/
552	Journal of pharmaceutical analysis	2017	29404021	https://pubmed.ncbi.nlm.nih.gov/29404021/
553	Journal of ethnopharmacology	2018	29410309	https://pubmed.ncbi.nlm.nih.gov/29410309/
554	Cancer letters	2018	29414301	https://pubmed.ncbi.nlm.nih.gov/29414301/
555	Brain research bulletin	2018	29427595	https://pubmed.ncbi.nlm.nih.gov/29427595/
556	Biochimie	2018	29458089	https://pubmed.ncbi.nlm.nih.gov/29458089/
557	Journal of pharmaceutical and biomedical analysis	2018	29459236	https://pubmed.ncbi.nlm.nih.gov/29459236/
558	Biochimie	2018	29474974	https://pubmed.ncbi.nlm.nih.gov/29474974/
559	Journal of ethnopharmacology	2018	29477369	https://pubmed.ncbi.nlm.nih.gov/29477369/
560	Journal of pharmaceutical and biomedical analysis	2018	29494887	https://pubmed.ncbi.nlm.nih.gov/29494887/
561	Molecules (Basel, Switzerland)	2018	29498692	https://pubmed.ncbi.nlm.nih.gov/29498692/
562	Phytomedicine : international journal of phytotherapy and phytopharmacology	2018	29526583	https://pubmed.ncbi.nlm.nih.gov/29526583/
563	Chinese medicine	2018	29541156	https://pubmed.ncbi.nlm.nih.gov/29541156/
564	Molecules (Basel, Switzerland)	2018	29561801	https://pubmed.ncbi.nlm.nih.gov/29561801/
565	Biomedical chromatography : BMC	2018	29577358	https://pubmed.ncbi.nlm.nih.gov/29577358/
566	Research in pharmaceutical sciences	2018	29606969	https://pubmed.ncbi.nlm.nih.gov/29606969/
567	Biochimica et biophysica acta. General subjects	2018	29634991	https://pubmed.ncbi.nlm.nih.gov/29634991/
568	Acta poloniae pharmaceutica	2016	29648711	https://pubmed.ncbi.nlm.nih.gov/29648711/
569	Journal of medicinal food	2018	29652553	https://pubmed.ncbi.nlm.nih.gov/29652553/
570	Bioorganic & medicinal chemistry	2018	29680749	https://pubmed.ncbi.nlm.nih.gov/29680749/
571	Journal of food and drug analysis	2018	29703381	https://pubmed.ncbi.nlm.nih.gov/29703381/
572	Saudi journal of biological sciences	2018	29740248	https://pubmed.ncbi.nlm.nih.gov/29740248/
573	Zhongguo Zhong yao za zhi = Zhongguo zhongyao zazhi = China journal of Chinese materia medica	2018	29751718	https://pubmed.ncbi.nlm.nih.gov/29751718/
574	Biomedical chromatography : BMC	2018	29782649	https://pubmed.ncbi.nlm.nih.gov/29782649/
575	Phytotherapy research : PTR	2018	29806105	https://pubmed.ncbi.nlm.nih.gov/29806105/
576	Physical chemistry chemical physics : PCCP	2018	29850718	https://pubmed.ncbi.nlm.nih.gov/29850718/
577	Journal of chromatography. A	2018	29866504	https://pubmed.ncbi.nlm.nih.gov/29866504/
578	Molecules (Basel, Switzerland)	2018	29895786	https://pubmed.ncbi.nlm.nih.gov/29895786/
579	Yao xue xue bao = Acta pharmaceutica Sinica	2016	29906033	https://pubmed.ncbi.nlm.nih.gov/29906033/
580	Frontiers in plant science	2018	29915609	https://pubmed.ncbi.nlm.nih.gov/29915609/
581	Chinese medicine	2018	29930696	https://pubmed.ncbi.nlm.nih.gov/29930696/
582	Malaria journal	2018	29941026	https://pubmed.ncbi.nlm.nih.gov/29941026/
583	Zhongguo Zhong yao za zhi = Zhongguo zhongyao zazhi = China journal of Chinese materia medica	2018	29945383	https://pubmed.ncbi.nlm.nih.gov/29945383/
584	Biomedical chromatography : BMC	2018	29972688	https://pubmed.ncbi.nlm.nih.gov/29972688/
585	Journal of separation science	2018	30035355	https://pubmed.ncbi.nlm.nih.gov/30035355/
586	Molecules (Basel, Switzerland)	2018	30072585	https://pubmed.ncbi.nlm.nih.gov/30072585/
587	Journal of analytical methods in chemistry	2018	30079260	https://pubmed.ncbi.nlm.nih.gov/30079260/
588	MedChemComm	2017	30108832	https://pubmed.ncbi.nlm.nih.gov/30108832/
589	Naunyn-Schmiedeberg's archives of pharmacology	2018	30155694	https://pubmed.ncbi.nlm.nih.gov/30155694/
590	Saudi journal of biological sciences	2018	30174521	https://pubmed.ncbi.nlm.nih.gov/30174521/
591	Beilstein journal of organic chemistry	2018	30202477	https://pubmed.ncbi.nlm.nih.gov/30202477/
592	Zhong yao cai = Zhongyaocai = Journal of Chinese medicinal materials	2016	30204391	https://pubmed.ncbi.nlm.nih.gov/30204391/
593	Journal of pharmaceutical and biomedical analysis	2018	30216792	https://pubmed.ncbi.nlm.nih.gov/30216792/
594	Nanomaterials (Basel, Switzerland)	2018	30227671	https://pubmed.ncbi.nlm.nih.gov/30227671/
595	Pharmacological research	2018	30243842	https://pubmed.ncbi.nlm.nih.gov/30243842/
596	Biological & pharmaceutical bulletin	2018	30259882	https://pubmed.ncbi.nlm.nih.gov/30259882/
597	Analytical chemistry	2018	30345742	https://pubmed.ncbi.nlm.nih.gov/30345742/
598	Se pu = Chinese journal of chromatography	2018	30378366	https://pubmed.ncbi.nlm.nih.gov/30378366/
599	Zhongguo Zhong yao za zhi = Zhongguo zhongyao zazhi = China journal of Chinese materia medica	2018	30453712	https://pubmed.ncbi.nlm.nih.gov/30453712/
600	Molecules (Basel, Switzerland)	2018	30486378	https://pubmed.ncbi.nlm.nih.gov/30486378/
601	Zhongguo Zhong yao za zhi = Zhongguo zhongyao zazhi = China journal of Chinese materia medica	2018	30486526	https://pubmed.ncbi.nlm.nih.gov/30486526/
602	Molecular immunology	2019	30496979	https://pubmed.ncbi.nlm.nih.gov/30496979/
603	Frontiers in microbiology	2018	30559726	https://pubmed.ncbi.nlm.nih.gov/30559726/
604	Journal of separation science	2019	30638299	https://pubmed.ncbi.nlm.nih.gov/30638299/
605	Journal of separation science	2019	30667161	https://pubmed.ncbi.nlm.nih.gov/30667161/
606	Journal of chromatography. A	2019	30712820	https://pubmed.ncbi.nlm.nih.gov/30712820/
607	Zhongguo Zhong yao za zhi = Zhongguo zhongyao zazhi = China journal of Chinese materia medica	2018	30717564	https://pubmed.ncbi.nlm.nih.gov/30717564/
608	Physical chemistry chemical physics : PCCP	2019	30758003	https://pubmed.ncbi.nlm.nih.gov/30758003/
609	Molecules (Basel, Switzerland)	2019	30781392	https://pubmed.ncbi.nlm.nih.gov/30781392/
610	Journal of separation science	2019	30793835	https://pubmed.ncbi.nlm.nih.gov/30793835/
611	Biomedical chromatography : BMC	2019	30807650	https://pubmed.ncbi.nlm.nih.gov/30807650/
612	Phytomedicine : international journal of phytotherapy and phytopharmacology	2020	30902523	https://pubmed.ncbi.nlm.nih.gov/30902523/
613	Journal of chromatographic science	2019	30929002	https://pubmed.ncbi.nlm.nih.gov/30929002/
614	Zhongguo Zhong yao za zhi = Zhongguo zhongyao zazhi = China journal of Chinese materia medica	2019	30989895	https://pubmed.ncbi.nlm.nih.gov/30989895/
615	Toxins	2019	31027283	https://pubmed.ncbi.nlm.nih.gov/31027283/
616	Journal of ethnopharmacology	2019	31028858	https://pubmed.ncbi.nlm.nih.gov/31028858/
617	Journal of ethnopharmacology	2019	31029761	https://pubmed.ncbi.nlm.nih.gov/31029761/
618	Biochimie	2019	31051209	https://pubmed.ncbi.nlm.nih.gov/31051209/
619	Biomedical optics express	2019	31061758	https://pubmed.ncbi.nlm.nih.gov/31061758/
620	Cellular and molecular biology (Noisy-le-Grand, France)	2019	31078155	https://pubmed.ncbi.nlm.nih.gov/31078155/
621	Zhongguo Zhong yao za zhi = Zhongguo zhongyao zazhi = China journal of Chinese materia medica	2019	31090320	https://pubmed.ncbi.nlm.nih.gov/31090320/
622	Photochemical & photobiological sciences : Official journal of the European Photochemistry Association and the European Society for Photobiology	2019	31099374	https://pubmed.ncbi.nlm.nih.gov/31099374/
623	Journal of ethnopharmacology	2019	31150794	https://pubmed.ncbi.nlm.nih.gov/31150794/
624	Journal of pharmaceutical and biomedical analysis	2019	31153138	https://pubmed.ncbi.nlm.nih.gov/31153138/
625	Journal of pharmaceutical and biomedical analysis	2019	31163346	https://pubmed.ncbi.nlm.nih.gov/31163346/
626	Archives of physiology and biochemistry	2021	31241354	https://pubmed.ncbi.nlm.nih.gov/31241354/
627	Current vascular pharmacology	2020	31291876	https://pubmed.ncbi.nlm.nih.gov/31291876/
628	International journal of analytical chemistry	2019	31354826	https://pubmed.ncbi.nlm.nih.gov/31354826/
629	Pesticide biochemistry and physiology	2019	31400784	https://pubmed.ncbi.nlm.nih.gov/31400784/
630	Journal of ethnopharmacology	2019	31446073	https://pubmed.ncbi.nlm.nih.gov/31446073/
631	Bioscience, biotechnology, and biochemistry	2020	31462179	https://pubmed.ncbi.nlm.nih.gov/31462179/
632	Biochemical and biophysical research communications	2019	31472967	https://pubmed.ncbi.nlm.nih.gov/31472967/
633	The Analyst	2019	31482933	https://pubmed.ncbi.nlm.nih.gov/31482933/
634	Phytotherapy research : PTR	2020	31496018	https://pubmed.ncbi.nlm.nih.gov/31496018/
635	Zhongguo Zhong yao za zhi = Zhongguo zhongyao zazhi = China journal of Chinese materia medica	2019	31602938	https://pubmed.ncbi.nlm.nih.gov/31602938/
636	Computational biology and chemistry	2019	31606587	https://pubmed.ncbi.nlm.nih.gov/31606587/
637	Journal of cellular biochemistry	2020	31633226	https://pubmed.ncbi.nlm.nih.gov/31633226/
638	Yakugaku zasshi : Journal of the Pharmaceutical Society of Japan	2019	31685744	https://pubmed.ncbi.nlm.nih.gov/31685744/
639	Molecules (Basel, Switzerland)	2019	31752124	https://pubmed.ncbi.nlm.nih.gov/31752124/
640	Journal of pharmaceutical and biomedical analysis	2020	31806398	https://pubmed.ncbi.nlm.nih.gov/31806398/
641	Biomedical chromatography : BMC	2020	31808576	https://pubmed.ncbi.nlm.nih.gov/31808576/
642	Journal of natural medicines	2020	31894475	https://pubmed.ncbi.nlm.nih.gov/31894475/
643	Journal of pharmaceutical and biomedical analysis	2020	31901737	https://pubmed.ncbi.nlm.nih.gov/31901737/
644	Scientific reports	2020	31969583	https://pubmed.ncbi.nlm.nih.gov/31969583/
645	Current topics in medicinal chemistry	2020	31976836	https://pubmed.ncbi.nlm.nih.gov/31976836/
646	Bioscience, biotechnology, and biochemistry	2020	31985355	https://pubmed.ncbi.nlm.nih.gov/31985355/
647	Bioscience, biotechnology, and biochemistry	2020	32013749	https://pubmed.ncbi.nlm.nih.gov/32013749/
648	Molecules (Basel, Switzerland)	2020	32054011	https://pubmed.ncbi.nlm.nih.gov/32054011/
649	BMC chemistry	2020	32055800	https://pubmed.ncbi.nlm.nih.gov/32055800/
650	Talanta	2020	32070614	https://pubmed.ncbi.nlm.nih.gov/32070614/
651	Analytica chimica acta	2020	32106948	https://pubmed.ncbi.nlm.nih.gov/32106948/
652	Journal of ethnopharmacology	2020	32135243	https://pubmed.ncbi.nlm.nih.gov/32135243/
653	The British journal of oral & maxillofacial surgery	2020	32139146	https://pubmed.ncbi.nlm.nih.gov/32139146/
654	Spectrochimica acta. Part A, Molecular and biomolecular spectroscopy	2020	32151986	https://pubmed.ncbi.nlm.nih.gov/32151986/
655	Frontiers in veterinary science	2020	32154278	https://pubmed.ncbi.nlm.nih.gov/32154278/
656	Molecules (Basel, Switzerland)	2020	32188132	https://pubmed.ncbi.nlm.nih.gov/32188132/
657	Scientific reports	2020	32193501	https://pubmed.ncbi.nlm.nih.gov/32193501/
658	Infection and drug resistance	2020	32210589	https://pubmed.ncbi.nlm.nih.gov/32210589/
659	Biochemical pharmacology	2020	32224138	https://pubmed.ncbi.nlm.nih.gov/32224138/
660	Zhongguo Zhong yao za zhi = Zhongguo zhongyao zazhi = China journal of Chinese materia medica	2020	32237427	https://pubmed.ncbi.nlm.nih.gov/32237427/
661	Journal of analytical methods in chemistry	2020	32280556	https://pubmed.ncbi.nlm.nih.gov/32280556/
662	Analytical and bioanalytical chemistry	2020	32347364	https://pubmed.ncbi.nlm.nih.gov/32347364/
663	Physical chemistry chemical physics : PCCP	2020	32400802	https://pubmed.ncbi.nlm.nih.gov/32400802/
664	Biofouling	2020	32410461	https://pubmed.ncbi.nlm.nih.gov/32410461/
665	Cells	2020	32429356	https://pubmed.ncbi.nlm.nih.gov/32429356/
666	Malaria journal	2020	32513250	https://pubmed.ncbi.nlm.nih.gov/32513250/
667	Biomedical chromatography : BMC	2020	32533560	https://pubmed.ncbi.nlm.nih.gov/32533560/
668	European journal of pharmacology	2020	32569674	https://pubmed.ncbi.nlm.nih.gov/32569674/
669	Cellular and molecular biology (Noisy-le-Grand, France)	2020	32583771	https://pubmed.ncbi.nlm.nih.gov/32583771/
670	Zhongguo Zhong yao za zhi = Zhongguo zhongyao zazhi = China journal of Chinese materia medica	2020	32627451	https://pubmed.ncbi.nlm.nih.gov/32627451/
671	Pharmaceutical biology	2020	32658562	https://pubmed.ncbi.nlm.nih.gov/32658562/
672	Neurochemistry international	2020	32711021	https://pubmed.ncbi.nlm.nih.gov/32711021/
673	Current pharmaceutical biotechnology	2021	32744968	https://pubmed.ncbi.nlm.nih.gov/32744968/
674	Journal of biomolecular structure & dynamics	2021	32752947	https://pubmed.ncbi.nlm.nih.gov/32752947/
675	Journal of biomaterials applications	2021	32799702	https://pubmed.ncbi.nlm.nih.gov/32799702/
676	Journal of separation science	2020	32823375	https://pubmed.ncbi.nlm.nih.gov/32823375/
677	Scientific reports	2020	32843671	https://pubmed.ncbi.nlm.nih.gov/32843671/
678	Frontiers in pharmacology	2020	32848725	https://pubmed.ncbi.nlm.nih.gov/32848725/
679	Journal of animal physiology and animal nutrition	2021	32865324	https://pubmed.ncbi.nlm.nih.gov/32865324/
680	Journal of ethnopharmacology	2021	32916235	https://pubmed.ncbi.nlm.nih.gov/32916235/
681	Life sciences	2020	32926925	https://pubmed.ncbi.nlm.nih.gov/32926925/
682	Biological research	2020	32928312	https://pubmed.ncbi.nlm.nih.gov/32928312/
683	Dose-response : a publication of International Hormesis Society	2020	32973415	https://pubmed.ncbi.nlm.nih.gov/32973415/
684	Journal of ethnopharmacology	2021	33022337	https://pubmed.ncbi.nlm.nih.gov/33022337/
685	Frontiers in pharmacology	2020	33041831	https://pubmed.ncbi.nlm.nih.gov/33041831/
686	Journal of pharmaceutical and biomedical analysis	2021	33045623	https://pubmed.ncbi.nlm.nih.gov/33045623/
687	Current medicinal chemistry	2021	33138749	https://pubmed.ncbi.nlm.nih.gov/33138749/
688	Molecules (Basel, Switzerland)	2020	33147850	https://pubmed.ncbi.nlm.nih.gov/33147850/
689	Journal of natural products	2021	33226219	https://pubmed.ncbi.nlm.nih.gov/33226219/
690	Drug design, development and therapy	2020	33235437	https://pubmed.ncbi.nlm.nih.gov/33235437/
691	ACS omega	2020	33251404	https://pubmed.ncbi.nlm.nih.gov/33251404/
692	ACS omega	2020	33251466	https://pubmed.ncbi.nlm.nih.gov/33251466/
693	Beni-Suef University journal of basic and applied sciences	2021	33457430	https://pubmed.ncbi.nlm.nih.gov/33457430/
694	Phytomedicine : international journal of phytotherapy and phytopharmacology	2021	33486267	https://pubmed.ncbi.nlm.nih.gov/33486267/
695	Journal of pharmaceutical and biomedical analysis	2021	33493743	https://pubmed.ncbi.nlm.nih.gov/33493743/
696	Zhongguo Zhong yao za zhi = Zhongguo zhongyao zazhi = China journal of Chinese materia medica	2020	33496098	https://pubmed.ncbi.nlm.nih.gov/33496098/
697	BioMed research international	2021	33506010	https://pubmed.ncbi.nlm.nih.gov/33506010/
698	Journal of molecular liquids	2021	33518856	https://pubmed.ncbi.nlm.nih.gov/33518856/
699	Zhongguo Zhong yao za zhi = Zhongguo zhongyao zazhi = China journal of Chinese materia medica	2021	33645072	https://pubmed.ncbi.nlm.nih.gov/33645072/
700	Zhongguo Zhong yao za zhi = Zhongguo zhongyao zazhi = China journal of Chinese materia medica	2021	33645083	https://pubmed.ncbi.nlm.nih.gov/33645083/
701	Journal of separation science	2021	33682338	https://pubmed.ncbi.nlm.nih.gov/33682338/
702	BioMed research international	2021	33748269	https://pubmed.ncbi.nlm.nih.gov/33748269/
703	Journal of pharmaceutical and biomedical analysis	2021	33765511	https://pubmed.ncbi.nlm.nih.gov/33765511/
704	Oxidative medicine and cellular longevity	2021	33777318	https://pubmed.ncbi.nlm.nih.gov/33777318/
705	Pharmacological research	2021	33872811	https://pubmed.ncbi.nlm.nih.gov/33872811/
706	Journal of AOAC International	2022	33909887	https://pubmed.ncbi.nlm.nih.gov/33909887/
707	Chemico-biological interactions	2021	34033838	https://pubmed.ncbi.nlm.nih.gov/34033838/
708	Chinese medicine	2021	34059101	https://pubmed.ncbi.nlm.nih.gov/34059101/
709	Biomedical chromatography : BMC	2021	34075601	https://pubmed.ncbi.nlm.nih.gov/34075601/
710	Planta medica	2022	34111890	https://pubmed.ncbi.nlm.nih.gov/34111890/
711	Journal of pharmaceutical and biomedical analysis	2021	34118572	https://pubmed.ncbi.nlm.nih.gov/34118572/
712	Journal of ethnopharmacology	2021	34161798	https://pubmed.ncbi.nlm.nih.gov/34161798/
713	Journal of pharmaceutical and biomedical analysis	2021	34182412	https://pubmed.ncbi.nlm.nih.gov/34182412/
714	Frontiers in pharmacology	2021	34211397	https://pubmed.ncbi.nlm.nih.gov/34211397/
715	Journal of molecular graphics & modelling	2021	34246109	https://pubmed.ncbi.nlm.nih.gov/34246109/
716	Zhongguo Zhong yao za zhi = Zhongguo zhongyao zazhi = China journal of Chinese materia medica	2021	34296568	https://pubmed.ncbi.nlm.nih.gov/34296568/
717	Zhongguo Zhong yao za zhi = Zhongguo zhongyao zazhi = China journal of Chinese materia medica	2021	34296569	https://pubmed.ncbi.nlm.nih.gov/34296569/
718	Evidence-based complementary and alternative medicine : eCAM	2021	34306142	https://pubmed.ncbi.nlm.nih.gov/34306142/
719	Biomedicine & pharmacotherapy = Biomedecine & pharmacotherapie	2021	34328091	https://pubmed.ncbi.nlm.nih.gov/34328091/
720	Frontiers in cellular neuroscience	2021	34366788	https://pubmed.ncbi.nlm.nih.gov/34366788/
721	Zhongguo Zhong yao za zhi = Zhongguo zhongyao zazhi = China journal of Chinese materia medica	2021	34402272	https://pubmed.ncbi.nlm.nih.gov/34402272/
722	Journal of analytical methods in chemistry	2021	34422435	https://pubmed.ncbi.nlm.nih.gov/34422435/
723	Journal of ethnopharmacology	2022	34428521	https://pubmed.ncbi.nlm.nih.gov/34428521/
724	Phytomedicine : international journal of phytotherapy and phytopharmacology	2021	34438229	https://pubmed.ncbi.nlm.nih.gov/34438229/
725	Journal of chromatography. B, Analytical technologies in the biomedical and life sciences	2021	34500403	https://pubmed.ncbi.nlm.nih.gov/34500403/
726	Journal of separation science	2021	34510772	https://pubmed.ncbi.nlm.nih.gov/34510772/
727	Analytical and bioanalytical chemistry	2021	34535814	https://pubmed.ncbi.nlm.nih.gov/34535814/
728	Analytical methods : advancing methods and applications	2021	34554148	https://pubmed.ncbi.nlm.nih.gov/34554148/
729	Oxidative medicine and cellular longevity	2021	34567416	https://pubmed.ncbi.nlm.nih.gov/34567416/
730	Drug design, development and therapy	2021	34588765	https://pubmed.ncbi.nlm.nih.gov/34588765/
731	Biomedical chromatography : BMC	2022	34605575	https://pubmed.ncbi.nlm.nih.gov/34605575/
732	Journal of chromatographic science	2022	34664067	https://pubmed.ncbi.nlm.nih.gov/34664067/
733	Molecules (Basel, Switzerland)	2021	34684834	https://pubmed.ncbi.nlm.nih.gov/34684834/
734	Chinese journal of natural medicines	2021	34688466	https://pubmed.ncbi.nlm.nih.gov/34688466/
735	Current drug metabolism	2021	34719358	https://pubmed.ncbi.nlm.nih.gov/34719358/
736	Phytomedicine : international journal of phytotherapy and phytopharmacology	2021	34735909	https://pubmed.ncbi.nlm.nih.gov/34735909/
737	Frontiers in pharmacology	2021	34776976	https://pubmed.ncbi.nlm.nih.gov/34776976/
738	Frontiers in microbiology	2021	34777286	https://pubmed.ncbi.nlm.nih.gov/34777286/
739	Biophysical chemistry	2022	34784553	https://pubmed.ncbi.nlm.nih.gov/34784553/
740	Pharmacological research	2022	34838694	https://pubmed.ncbi.nlm.nih.gov/34838694/
741	Molecular medicine (Cambridge, Mass.)	2021	34875999	https://pubmed.ncbi.nlm.nih.gov/34875999/
742	Molecules (Basel, Switzerland)	2021	34885971	https://pubmed.ncbi.nlm.nih.gov/34885971/
743	Nanomedicine (London, England)	2022	34927467	https://pubmed.ncbi.nlm.nih.gov/34927467/
744	Phytomedicine : international journal of phytotherapy and phytopharmacology	2022	34942456	https://pubmed.ncbi.nlm.nih.gov/34942456/
745	Journal of chromatography. B, Analytical technologies in the biomedical and life sciences	2022	35026651	https://pubmed.ncbi.nlm.nih.gov/35026651/
746	Pakistan journal of pharmaceutical sciences	2021	35034886	https://pubmed.ncbi.nlm.nih.gov/35034886/
747	Frontiers in pharmacology	2021	35046810	https://pubmed.ncbi.nlm.nih.gov/35046810/
748	Analytica chimica acta	2022	35058003	https://pubmed.ncbi.nlm.nih.gov/35058003/
749	Frontiers in pharmacology	2021	35095505	https://pubmed.ncbi.nlm.nih.gov/35095505/
750	Journal of ethnopharmacology	2022	35150814	https://pubmed.ncbi.nlm.nih.gov/35150814/
751	International immunopharmacology	2022	35151220	https://pubmed.ncbi.nlm.nih.gov/35151220/
752	Frontiers in pharmacology	2021	35153752	https://pubmed.ncbi.nlm.nih.gov/35153752/
753	Drug design, development and therapy	2022	35173416	https://pubmed.ncbi.nlm.nih.gov/35173416/
754	Zhongguo Zhong yao za zhi = Zhongguo zhongyao zazhi = China journal of Chinese materia medica	2022	35178973	https://pubmed.ncbi.nlm.nih.gov/35178973/
755	Life (Basel, Switzerland)	2022	35207560	https://pubmed.ncbi.nlm.nih.gov/35207560/
756	Zhongguo Zhong yao za zhi = Zhongguo zhongyao zazhi = China journal of Chinese materia medica	2022	35285208	https://pubmed.ncbi.nlm.nih.gov/35285208/
757	The Analyst	2022	35393990	https://pubmed.ncbi.nlm.nih.gov/35393990/
758	Phytomedicine : international journal of phytotherapy and phytopharmacology	2022	35413645	https://pubmed.ncbi.nlm.nih.gov/35413645/
759	Journal of analytical methods in chemistry	2022	35441054	https://pubmed.ncbi.nlm.nih.gov/35441054/
760	Frontiers in pharmacology	2022	35496301	https://pubmed.ncbi.nlm.nih.gov/35496301/
761	Journal of medicinal chemistry	2022	35549263	https://pubmed.ncbi.nlm.nih.gov/35549263/
762	Molecules (Basel, Switzerland)	2022	35566342	https://pubmed.ncbi.nlm.nih.gov/35566342/
763	Biomedical chromatography : BMC	2022	35577531	https://pubmed.ncbi.nlm.nih.gov/35577531/
764	Journal of ethnopharmacology	2022	35597409	https://pubmed.ncbi.nlm.nih.gov/35597409/
765	Molecules (Basel, Switzerland)	2022	35630611	https://pubmed.ncbi.nlm.nih.gov/35630611/
766	PloS one	2022	35639708	https://pubmed.ncbi.nlm.nih.gov/35639708/
767	Combinatorial chemistry & high throughput screening	2023	35642108	https://pubmed.ncbi.nlm.nih.gov/35642108/
768	Journal of separation science	2022	35671063	https://pubmed.ncbi.nlm.nih.gov/35671063/
769	Journal of ethnopharmacology	2022	35697191	https://pubmed.ncbi.nlm.nih.gov/35697191/
770	Zhongguo Zhong yao za zhi = Zhongguo zhongyao zazhi = China journal of Chinese materia medica	2022	35718516	https://pubmed.ncbi.nlm.nih.gov/35718516/
771	Analytical methods : advancing methods and applications	2022	35748312	https://pubmed.ncbi.nlm.nih.gov/35748312/
772	Biochemical pharmacology	2022	35760111	https://pubmed.ncbi.nlm.nih.gov/35760111/
773	Biomedicine & pharmacotherapy = Biomedecine & pharmacotherapie	2022	35779424	https://pubmed.ncbi.nlm.nih.gov/35779424/
774	Journal of pharmaceutical and biomedical analysis	2022	35780528	https://pubmed.ncbi.nlm.nih.gov/35780528/
775	Journal of pharmaceutical and biomedical analysis	2022	35803017	https://pubmed.ncbi.nlm.nih.gov/35803017/
776	Disease markers	2022	35811658	https://pubmed.ncbi.nlm.nih.gov/35811658/
777	Drug design, development and therapy	2022	35812134	https://pubmed.ncbi.nlm.nih.gov/35812134/
778	Journal of ethnopharmacology	2022	35843411	https://pubmed.ncbi.nlm.nih.gov/35843411/
779	Frontiers in pharmacology	2022	35873589	https://pubmed.ncbi.nlm.nih.gov/35873589/
780	Evidence-based complementary and alternative medicine : eCAM	2022	35873623	https://pubmed.ncbi.nlm.nih.gov/35873623/
781	Neurochemical research	2022	35917005	https://pubmed.ncbi.nlm.nih.gov/35917005/
782	Frontiers in pharmacology	2022	35935824	https://pubmed.ncbi.nlm.nih.gov/35935824/
783	Frontiers in pharmacology	2022	35935870	https://pubmed.ncbi.nlm.nih.gov/35935870/
784	BMC complementary medicine and therapies	2022	35971113	https://pubmed.ncbi.nlm.nih.gov/35971113/
785	Chinese medicine	2022	35974396	https://pubmed.ncbi.nlm.nih.gov/35974396/
786	Drug development research	2022	35976121	https://pubmed.ncbi.nlm.nih.gov/35976121/
787	Journal of biochemical and molecular toxicology	2022	35997646	https://pubmed.ncbi.nlm.nih.gov/35997646/
788	Insects	2022	36005300	https://pubmed.ncbi.nlm.nih.gov/36005300/
789	Journal of analytical methods in chemistry	2022	36059925	https://pubmed.ncbi.nlm.nih.gov/36059925/
790	BioMed research international	2022	36060126	https://pubmed.ncbi.nlm.nih.gov/36060126/
791	Journal of chromatography. A	2022	36063777	https://pubmed.ncbi.nlm.nih.gov/36063777/
792	Chinese herbal medicines	2020	36117558	https://pubmed.ncbi.nlm.nih.gov/36117558/
793	Current issues in molecular biology	2022	36135206	https://pubmed.ncbi.nlm.nih.gov/36135206/
794	Journal of fungi (Basel, Switzerland)	2022	36135681	https://pubmed.ncbi.nlm.nih.gov/36135681/
795	International journal of molecular sciences	2022	36142236	https://pubmed.ncbi.nlm.nih.gov/36142236/
796	Life (Basel, Switzerland)	2022	36143445	https://pubmed.ncbi.nlm.nih.gov/36143445/
797	Frontiers in pharmacology	2022	36160407	https://pubmed.ncbi.nlm.nih.gov/36160407/
798	Journal of biochemical and molecular toxicology	2023	36169195	https://pubmed.ncbi.nlm.nih.gov/36169195/
799	Journal of ethnopharmacology	2023	36198377	https://pubmed.ncbi.nlm.nih.gov/36198377/
800	Evidence-based complementary and alternative medicine : eCAM	2022	36204127	https://pubmed.ncbi.nlm.nih.gov/36204127/
801	Frontiers in microbiology	2022	36212891	https://pubmed.ncbi.nlm.nih.gov/36212891/
802	Natural product research	2023	36260052	https://pubmed.ncbi.nlm.nih.gov/36260052/
803	Basic & clinical pharmacology & toxicology	2023	36303263	https://pubmed.ncbi.nlm.nih.gov/36303263/
804	Frontiers in pharmacology	2022	36304144	https://pubmed.ncbi.nlm.nih.gov/36304144/
805	European journal of medicinal chemistry	2023	36347091	https://pubmed.ncbi.nlm.nih.gov/36347091/
806	Pharmaceuticals (Basel, Switzerland)	2022	36355489	https://pubmed.ncbi.nlm.nih.gov/36355489/
807	Molecules (Basel, Switzerland)	2022	36364339	https://pubmed.ncbi.nlm.nih.gov/36364339/
808	Bioorganic chemistry	2023	36371822	https://pubmed.ncbi.nlm.nih.gov/36371822/
809	Frontiers in plant science	2022	36388527	https://pubmed.ncbi.nlm.nih.gov/36388527/
810	Chinese medicine	2022	36434688	https://pubmed.ncbi.nlm.nih.gov/36434688/
811	BioMed research international	2022	36452059	https://pubmed.ncbi.nlm.nih.gov/36452059/
812	Molecules (Basel, Switzerland)	2022	36500340	https://pubmed.ncbi.nlm.nih.gov/36500340/
813	Biomedicine & pharmacotherapy = Biomedecine & pharmacotherapie	2023	36502756	https://pubmed.ncbi.nlm.nih.gov/36502756/
814	Frontiers in pharmacology	2022	36532769	https://pubmed.ncbi.nlm.nih.gov/36532769/
815	Life (Basel, Switzerland)	2022	36556479	https://pubmed.ncbi.nlm.nih.gov/36556479/
816	Frontiers in aging neuroscience	2022	36570530	https://pubmed.ncbi.nlm.nih.gov/36570530/
817	Frontiers in bioscience (Elite edition)	2022	36575849	https://pubmed.ncbi.nlm.nih.gov/36575849/
818	Drug design, development and therapy	2022	36578822	https://pubmed.ncbi.nlm.nih.gov/36578822/
819	Journal of ethnopharmacology	2023	36581161	https://pubmed.ncbi.nlm.nih.gov/36581161/
820	Journal of pharmaceutical and biomedical analysis	2023	36603394	https://pubmed.ncbi.nlm.nih.gov/36603394/
821	Frontiers in plant science	2022	36618650	https://pubmed.ncbi.nlm.nih.gov/36618650/
822	Metabolites	2022	36676934	https://pubmed.ncbi.nlm.nih.gov/36676934/
823	International journal of biological macromolecules	2023	36682666	https://pubmed.ncbi.nlm.nih.gov/36682666/
824	Frontiers in nutrition	2022	36698459	https://pubmed.ncbi.nlm.nih.gov/36698459/
825	Computers in biology and medicine	2023	36731363	https://pubmed.ncbi.nlm.nih.gov/36731363/
826	Biotechnology and applied biochemistry	2023	36806191	https://pubmed.ncbi.nlm.nih.gov/36806191/
827	Microbiology spectrum	2023	36809123	https://pubmed.ncbi.nlm.nih.gov/36809123/
828	Tropical medicine and health	2023	36859380	https://pubmed.ncbi.nlm.nih.gov/36859380/
829	Frontiers in pharmacology	2023	36874034	https://pubmed.ncbi.nlm.nih.gov/36874034/
830	Frontiers in neuroscience	2023	36875667	https://pubmed.ncbi.nlm.nih.gov/36875667/
831	Journal of ethnopharmacology	2023	37028611	https://pubmed.ncbi.nlm.nih.gov/37028611/
832	CNS & neurological disorders drug targets	2024	37073143	https://pubmed.ncbi.nlm.nih.gov/37073143/
833	Applied biochemistry and biotechnology	2024	37099127	https://pubmed.ncbi.nlm.nih.gov/37099127/
834	Frontiers in medicine	2023	37153081	https://pubmed.ncbi.nlm.nih.gov/37153081/
835	Journal of ethnopharmacology	2023	37211189	https://pubmed.ncbi.nlm.nih.gov/37211189/
836	Asian journal of pharmaceutical sciences	2023	37274923	https://pubmed.ncbi.nlm.nih.gov/37274923/
837	Zhongguo Zhong yao za zhi = Zhongguo zhongyao zazhi = China journal of Chinese materia medica	2023	37282971	https://pubmed.ncbi.nlm.nih.gov/37282971/
838	Heliyon	2023	37305452	https://pubmed.ncbi.nlm.nih.gov/37305452/
839	Journal of biomolecular structure & dynamics	2024	37315995	https://pubmed.ncbi.nlm.nih.gov/37315995/
840	Journal of separation science	2023	37339806	https://pubmed.ncbi.nlm.nih.gov/37339806/
841	Frontiers in pharmacology	2023	37351515	https://pubmed.ncbi.nlm.nih.gov/37351515/
842	Journal of neuroimmunology	2023	37413943	https://pubmed.ncbi.nlm.nih.gov/37413943/
843	Foods (Basel, Switzerland)	2022	37430999	https://pubmed.ncbi.nlm.nih.gov/37430999/
844	Phytomedicine : international journal of phytotherapy and phytopharmacology	2023	37516057	https://pubmed.ncbi.nlm.nih.gov/37516057/
845	Frontiers in chemistry	2023	37583566	https://pubmed.ncbi.nlm.nih.gov/37583566/
846	Drug design, development and therapy	2023	37609432	https://pubmed.ncbi.nlm.nih.gov/37609432/
847	Journal of pharmaceutical and biomedical analysis	2023	37633162	https://pubmed.ncbi.nlm.nih.gov/37633162/
848	Frontiers in pharmacology	2023	37637408	https://pubmed.ncbi.nlm.nih.gov/37637408/
849	Journal of pharmaceutical and biomedical analysis	2023	37708763	https://pubmed.ncbi.nlm.nih.gov/37708763/
850	Biomedicine & pharmacotherapy = Biomedecine & pharmacotherapie	2023	37729733	https://pubmed.ncbi.nlm.nih.gov/37729733/
851	Journal of separation science	2023	37737621	https://pubmed.ncbi.nlm.nih.gov/37737621/
852	Journal of ethnopharmacology	2024	37778519	https://pubmed.ncbi.nlm.nih.gov/37778519/
853	Fitoterapia	2023	37797794	https://pubmed.ncbi.nlm.nih.gov/37797794/
854	Zhongguo Zhong yao za zhi = Zhongguo zhongyao zazhi = China journal of Chinese materia medica	2023	37802806	https://pubmed.ncbi.nlm.nih.gov/37802806/
855	Journal of ethnopharmacology	2024	37813288	https://pubmed.ncbi.nlm.nih.gov/37813288/
856	Journal of biochemical and molecular toxicology	2024	37815058	https://pubmed.ncbi.nlm.nih.gov/37815058/
857	BMC veterinary research	2023	37880653	https://pubmed.ncbi.nlm.nih.gov/37880653/
858	Mikrochimica acta	2023	37999777	https://pubmed.ncbi.nlm.nih.gov/37999777/
859	International journal of molecular sciences	2023	38003731	https://pubmed.ncbi.nlm.nih.gov/38003731/
860	Frontiers in immunology	2023	38035098	https://pubmed.ncbi.nlm.nih.gov/38035098/
861	Journal of ethnopharmacology	2024	38072292	https://pubmed.ncbi.nlm.nih.gov/38072292/
862	Journal of ethnopharmacology	2024	38072294	https://pubmed.ncbi.nlm.nih.gov/38072294/
863	Journal of biomolecular structure & dynamics	2025	38100552	https://pubmed.ncbi.nlm.nih.gov/38100552/
864	Journal of ethnopharmacology	2024	38104873	https://pubmed.ncbi.nlm.nih.gov/38104873/
865	Zhongguo Zhong yao za zhi = Zhongguo zhongyao zazhi = China journal of Chinese materia medica	2023	38114149	https://pubmed.ncbi.nlm.nih.gov/38114149/
866	Zhongguo Zhong yao za zhi = Zhongguo zhongyao zazhi = China journal of Chinese materia medica	2023	38114174	https://pubmed.ncbi.nlm.nih.gov/38114174/
867	Molecules (Basel, Switzerland)	2023	38138445	https://pubmed.ncbi.nlm.nih.gov/38138445/
868	Chinese journal of integrative medicine	2024	38157118	https://pubmed.ncbi.nlm.nih.gov/38157118/
869	Journal of ethnopharmacology	2024	38160864	https://pubmed.ncbi.nlm.nih.gov/38160864/
870	British poultry science	2024	38166582	https://pubmed.ncbi.nlm.nih.gov/38166582/
871	Phytomedicine : international journal of phytotherapy and phytopharmacology	2024	38181529	https://pubmed.ncbi.nlm.nih.gov/38181529/
872	Zhongguo Zhong yao za zhi = Zhongguo zhongyao zazhi = China journal of Chinese materia medica	2023	38212008	https://pubmed.ncbi.nlm.nih.gov/38212008/
873	Ecotoxicology and environmental safety	2024	38218103	https://pubmed.ncbi.nlm.nih.gov/38218103/
874	Journal of separation science	2024	38234032	https://pubmed.ncbi.nlm.nih.gov/38234032/
875	Journal of separation science	2024	38234033	https://pubmed.ncbi.nlm.nih.gov/38234033/
876	The Journal of pharmacy and pharmacology	2024	38280221	https://pubmed.ncbi.nlm.nih.gov/38280221/
877	Biomedical chromatography : BMC	2024	38317273	https://pubmed.ncbi.nlm.nih.gov/38317273/
878	Frontiers in pharmacology	2024	38318139	https://pubmed.ncbi.nlm.nih.gov/38318139/
879	Biomedicine & pharmacotherapy = Biomedecine & pharmacotherapie	2024	38325264	https://pubmed.ncbi.nlm.nih.gov/38325264/
880	Journal of ethnopharmacology	2024	38341112	https://pubmed.ncbi.nlm.nih.gov/38341112/
881	European journal of pharmacology	2024	38350592	https://pubmed.ncbi.nlm.nih.gov/38350592/
882	The American journal of Chinese medicine	2024	38351702	https://pubmed.ncbi.nlm.nih.gov/38351702/
883	Natural product research	2024	38353142	https://pubmed.ncbi.nlm.nih.gov/38353142/
884	Molecular neurobiology	2024	38401045	https://pubmed.ncbi.nlm.nih.gov/38401045/
885	ACS omega	2024	38434828	https://pubmed.ncbi.nlm.nih.gov/38434828/
886	Frontiers in plant science	2024	38450408	https://pubmed.ncbi.nlm.nih.gov/38450408/
887	Molecules (Basel, Switzerland)	2024	38474561	https://pubmed.ncbi.nlm.nih.gov/38474561/
888	Journal of ethnopharmacology	2024	38499258	https://pubmed.ncbi.nlm.nih.gov/38499258/
889	Technology and health care : official journal of the European Society for Engineering and Medicine	2024	38517810	https://pubmed.ncbi.nlm.nih.gov/38517810/
890	Talanta	2024	38537350	https://pubmed.ncbi.nlm.nih.gov/38537350/
891	Journal of natural medicines	2024	38573419	https://pubmed.ncbi.nlm.nih.gov/38573419/
892	International immunopharmacology	2024	38579565	https://pubmed.ncbi.nlm.nih.gov/38579565/
893	Inflammation	2024	38598115	https://pubmed.ncbi.nlm.nih.gov/38598115/
894	Biological & pharmaceutical bulletin	2024	38599826	https://pubmed.ncbi.nlm.nih.gov/38599826/
895	Brain research	2024	38609032	https://pubmed.ncbi.nlm.nih.gov/38609032/
896	Journal of agricultural and food chemistry	2024	38619332	https://pubmed.ncbi.nlm.nih.gov/38619332/
897	Journal of Asian natural products research	2024	38619479	https://pubmed.ncbi.nlm.nih.gov/38619479/
898	International journal of biological macromolecules	2024	38643915	https://pubmed.ncbi.nlm.nih.gov/38643915/
899	Journal of advanced research	2025	38677546	https://pubmed.ncbi.nlm.nih.gov/38677546/
900	Acta parasitologica	2024	38705947	https://pubmed.ncbi.nlm.nih.gov/38705947/
901	Journal of ethnopharmacology	2024	38789094	https://pubmed.ncbi.nlm.nih.gov/38789094/
902	Molecules (Basel, Switzerland)	2024	38792233	https://pubmed.ncbi.nlm.nih.gov/38792233/
903	Zhongguo Zhong yao za zhi = Zhongguo zhongyao zazhi = China journal of Chinese materia medica	2024	38812197	https://pubmed.ncbi.nlm.nih.gov/38812197/
904	Journal of ethnopharmacology	2024	38823658	https://pubmed.ncbi.nlm.nih.gov/38823658/
905	Fitoterapia	2024	38838823	https://pubmed.ncbi.nlm.nih.gov/38838823/
906	Journal of molecular graphics & modelling	2024	38852429	https://pubmed.ncbi.nlm.nih.gov/38852429/
907	BMC psychiatry	2024	38867159	https://pubmed.ncbi.nlm.nih.gov/38867159/
908	Journal of pesticide science	2024	38882708	https://pubmed.ncbi.nlm.nih.gov/38882708/
909	Biomedicines	2024	38927546	https://pubmed.ncbi.nlm.nih.gov/38927546/
910	Journal of ethnopharmacology	2024	39038504	https://pubmed.ncbi.nlm.nih.gov/39038504/
911	Current pharmaceutical design	2024	39076092	https://pubmed.ncbi.nlm.nih.gov/39076092/
912	Molecular neurobiology	2025	39096445	https://pubmed.ncbi.nlm.nih.gov/39096445/
913	Drug design, development and therapy	2024	39109327	https://pubmed.ncbi.nlm.nih.gov/39109327/
914	Current topics in medicinal chemistry	2024	39136504	https://pubmed.ncbi.nlm.nih.gov/39136504/
915	Journal of Ayurveda and integrative medicine	2024	39181067	https://pubmed.ncbi.nlm.nih.gov/39181067/
916	Biomedicine & pharmacotherapy = Biomedecine & pharmacotherapie	2024	39182321	https://pubmed.ncbi.nlm.nih.gov/39182321/
917	Viruses	2024	39205203	https://pubmed.ncbi.nlm.nih.gov/39205203/
918	Food chemistry	2025	39241417	https://pubmed.ncbi.nlm.nih.gov/39241417/
919	FASEB journal : official publication of the Federation of American Societies for Experimental Biology	2024	39287361	https://pubmed.ncbi.nlm.nih.gov/39287361/
920	Pharmacological research	2024	39293583	https://pubmed.ncbi.nlm.nih.gov/39293583/
921	Ecotoxicology and environmental safety	2024	39332194	https://pubmed.ncbi.nlm.nih.gov/39332194/
922	Fish & shellfish immunology	2024	39332654	https://pubmed.ncbi.nlm.nih.gov/39332654/
923	FASEB journal : official publication of the Federation of American Societies for Experimental Biology	2024	39373933	https://pubmed.ncbi.nlm.nih.gov/39373933/
924	Nature communications	2024	39384562	https://pubmed.ncbi.nlm.nih.gov/39384562/
925	Chemistry & biodiversity	2025	39387347	https://pubmed.ncbi.nlm.nih.gov/39387347/
926	Marine biotechnology (New York, N.Y.)	2024	39388028	https://pubmed.ncbi.nlm.nih.gov/39388028/
927	ACS omega	2024	39398137	https://pubmed.ncbi.nlm.nih.gov/39398137/
928	The journal of physical chemistry letters	2024	39401411	https://pubmed.ncbi.nlm.nih.gov/39401411/
929	ACS chemical neuroscience	2024	39404232	https://pubmed.ncbi.nlm.nih.gov/39404232/
930	Journal of medicinal chemistry	2024	39420825	https://pubmed.ncbi.nlm.nih.gov/39420825/
931	International immunopharmacology	2024	39423661	https://pubmed.ncbi.nlm.nih.gov/39423661/
932	Mikrochimica acta	2024	39438355	https://pubmed.ncbi.nlm.nih.gov/39438355/
933	Pharmaceuticals (Basel, Switzerland)	2024	39458972	https://pubmed.ncbi.nlm.nih.gov/39458972/
934	International immunopharmacology	2024	39536490	https://pubmed.ncbi.nlm.nih.gov/39536490/
935	Journal of separation science	2024	39540876	https://pubmed.ncbi.nlm.nih.gov/39540876/
936	Journal of chromatography. A	2025	39566289	https://pubmed.ncbi.nlm.nih.gov/39566289/
937	Journal of ethnopharmacology	2025	39566861	https://pubmed.ncbi.nlm.nih.gov/39566861/
938	Frontiers in plant science	2024	39574447	https://pubmed.ncbi.nlm.nih.gov/39574447/
939	Food research international (Ottawa, Ont.)	2024	39593335	https://pubmed.ncbi.nlm.nih.gov/39593335/
940	Journal of ethnopharmacology	2025	39701220	https://pubmed.ncbi.nlm.nih.gov/39701220/
941	Zhongguo Zhong yao za zhi = Zhongguo zhongyao zazhi = China journal of Chinese materia medica	2024	39701727	https://pubmed.ncbi.nlm.nih.gov/39701727/
942	Journal of ethnopharmacology	2025	39710160	https://pubmed.ncbi.nlm.nih.gov/39710160/
943	Journal of ethnopharmacology	2025	39733801	https://pubmed.ncbi.nlm.nih.gov/39733801/
944	Journal of ethnopharmacology	2025	39746410	https://pubmed.ncbi.nlm.nih.gov/39746410/
945	Scientific reports	2025	39870866	https://pubmed.ncbi.nlm.nih.gov/39870866/
946	The American journal of Chinese medicine	2025	39880666	https://pubmed.ncbi.nlm.nih.gov/39880666/
947	Phytomedicine : international journal of phytotherapy and phytopharmacology	2025	39933468	https://pubmed.ncbi.nlm.nih.gov/39933468/
948	Journal of biomolecular structure & dynamics	2025	40053458	https://pubmed.ncbi.nlm.nih.gov/40053458/
949	Drug development research	2025	40079275	https://pubmed.ncbi.nlm.nih.gov/40079275/
950	Journal of ethnopharmacology	2025	40089197	https://pubmed.ncbi.nlm.nih.gov/40089197/
951	Journal of inflammation research	2025	40093952	https://pubmed.ncbi.nlm.nih.gov/40093952/
952	Current topics in medicinal chemistry	2025	40129141	https://pubmed.ncbi.nlm.nih.gov/40129141/
953	Talanta	2025	40132407	https://pubmed.ncbi.nlm.nih.gov/40132407/
954	Phytomedicine : international journal of phytotherapy and phytopharmacology	2025	40138773	https://pubmed.ncbi.nlm.nih.gov/40138773/
955	Journal of bioenergetics and biomembranes	2025	40172736	https://pubmed.ncbi.nlm.nih.gov/40172736/
956	Journal of ethnopharmacology	2025	40188897	https://pubmed.ncbi.nlm.nih.gov/40188897/
957	Spectrochimica acta. Part A, Molecular and biomolecular spectroscopy	2025	40215854	https://pubmed.ncbi.nlm.nih.gov/40215854/
958	Journal of nanobiotechnology	2025	40275381	https://pubmed.ncbi.nlm.nih.gov/40275381/
959	Molecules (Basel, Switzerland)	2025	40286019	https://pubmed.ncbi.nlm.nih.gov/40286019/
960	Molecules (Basel, Switzerland)	2025	40333914	https://pubmed.ncbi.nlm.nih.gov/40333914/
961	Journal of pharmaceutical and biomedical analysis	2025	40381250	https://pubmed.ncbi.nlm.nih.gov/40381250/
962	ACS omega	2025	40415848	https://pubmed.ncbi.nlm.nih.gov/40415848/
963	Molecules (Basel, Switzerland)	2025	40430300	https://pubmed.ncbi.nlm.nih.gov/40430300/
